# Supplementary material for: Cobalt(II) Complexes of 4′-Bromo-Fenamic Acid: Antioxidant Properties, Antibacterial Activity, and Interaction with DNA and Albumins
Source: Int J Mol Sci. 2025 Oct 8;26(19):9787. doi: 10.3390/ijms26199787 (PMC12524402; doi:10.3390/ijms26199787)
Supplement: Supplementary file 1 [file ijms-26-09787-s001.zip]

Archive with 3 entries (3 files):
- Checkcif of 1.pdf
- Cif of 1.cif
- Malis - Psomas, ESI for IJMS.pdf
