# Supplementary material for: Cobalt(II) Complexes of 4′-Bromo-Fenamic Acid: Antioxidant Properties, Antibacterial Activity, and Interaction with DNA and Albumins
Source: Int J Mol Sci. 2025 Oct 8;26(19):9787. doi: 10.3390/ijms26199787 (PMC12524402; doi:10.3390/ijms26199787)
Supplement: Supplementary file 1 [file ijms-26-09787-s001.zip › Cif of 1.cif]

data_global 
_audit_creation_date        "2024-11-13"
_audit_creation_method CRYSTALS_ver_14.61_build_6236 

_oxford_structure_analysis_title  'ps_mg70a_0m in P-1'
_chemical_name_systematic         ?
_chemical_melting_point           ?

#looking for refcif 
 
 
# Check this file using the IUCr facility at: 
# http://checkcif.iucr.org/ 
 
# The content below is held in the file 'script/refcif.dat'. This is a text 
# file which you may edit to reflect local conditions. 
# Items which need looking at are represented by a '?'. 
# Items for which there are choices are prefixed with 'choose from'. 
 
_publ_contact_letter 
; 
 Please consider this CIF submission for 
 publication as a Short Format Paper in Acta 
 Crystallographica E. 
; 
_publ_contact_author_name         'Anthony Other' 
_publ_contact_author_address 
; 
 Chemical Crystallography Laboratory, 
 Department of Chemistry, 
 University of Nowhere, 
 Nowhere, NO1 4T, UK. 
; 
 
_publ_contact_author_phone        '+44 1865 000000' 
_publ_contact_author_fax          '+44 1865 000000' 
_publ_contact_author_email        'a.n.other@chem.no.ac.uk' 
_publ_requested_journal           'Section E' 
_publ_requested_category          EO # choose from: FI FM FO CI CM CO AD 
_publ_requested_coeditor_name     'Prof William Clegg' 
 
_publ_section_title 
# Title of paper - generally just the systematic or trivial name 
; ? 
; 
 
# The loop structure below should contain the names and addresses of all 
# authors, in the required order of publication. Repeat as necessary. 
loop_ 
 _publ_author_name 
 _publ_author_address 
 _publ_author_footnote 
 'Other, Anthony N.' # Author 1 
; 
 ? # Address for author 1 
; 
; 
 ? # Footnote for author 1 
; 
 'Else, S. O.' # Author 2 
; 
 ? # Address 2 
; 
; 
 ? # Footnote 2 
; 
 
 
_publ_section_abstract 
# Text of the abstract 
# (a) The Abstract must be self-contained and comprehensible 
# without the rest of the paper. This means no references 
# to atom names or to compound numbers; compounds must be 
# identified as the title compound, or by name or by some other 
# means such as derivatives of each other (e.g. "the 
# corresponding ketone"). 
# (b) The chemical formula of "the title compound" must be given. 
# (c) Any crystallographic molecular symmetry should be 
# mentioned, and also the presence of more than one molecule 
# in the asymmetric unit (i.e. anything other than Z'=1). 
; 
? 
; 
 
_publ_section_related_literature  # Not in version 2.3.1 
############################################################### 
# Essential references (e.g. to the origin of the material studied, related 
# structural studies, and to information supporting the reported structure) 
# should be cited in this section, with appropriate very brief explanatory 
# text, for example `The synthesis of the complex is described by Jones 
# (2001). The anhydrous complex has essentially the same coordination 
# geometry (Smith, 2003).' In addition, all references included in the 
# supplementary materials, but not elsewhere in the published article, 
# should be given here. The simple text `For related literature, see:...' 
# may be used, but further details should be provided in the Comment 
# section, which forms part of the supplementary material. 
############################################################### 
; 
? 
; 
 
_publ_section_comment 
# Text of the paper 
# Note that atoms are referenced as N2, not N(2) or N~2~ 
# If text containing () occur within (), the outer ones should be [] 
# Figures should be referenced as Fig. 
; 
? 
; 
_publ_section_acknowledgements    # Acknowledgments 
; 
? 
; 
_publ_section_figure_captions 
# Captions to figures - Start each caption on a new line after a blank line 
; 
Fig. 1. 
The title compound with displacement ellipsoids drawn at the 50% 
probability level. H atoms are shown as spheres of 
arbitary radius. 
 
; 
 
 
_publ_section_exptl_refinement 
# Some potentially useful phrases are donated by Bill Clegg: 
; 
In the absence of significant anomalous scattering, Friedel pairs were 
merged. 
 
The absolute configuration was arbitrarily assigned. 
 
The relatively large ratio of minimum to maximum corrections applied 
in the multiscan process (1:nnn) reflect changes in the illuminated 
volume of the crystal. 
 
Changes in illuminated volume were kept to a minimum, and were 
taken into account (G\"orbitz, 1999) by the multi-scan inter-frame 
scaling (DENZO/SCALEPACK, Otwinowski & Minor, 1997). 
 
 
G\"orbitz, C. H. (1999). Acta Cryst. B55, 1090-1098. 
 
 
 
 
The H atoms were all located in a difference map, but those 
attached to carbon atoms were repositioned geometrically. 
The H atoms were initially refined with soft restraints on the 
bond lengths and angles to regularise their geometry 
(C---H in the range 0.93--0.98, 
N---H in the range 0.86--0.89 
N---H to 0.86 
O---H = 0.82 
\%A) 
and 
U~iso~(H) (in the range 1.2-1.5 times U~eq~ of the parent atom), 
after which the positions were refined with riding constraints 
(Cooper et al, 2010). 
 
Cooper, R. I., Thompson, A. L. & Watkin, D. J. (2010). J. Appl. Cryst. 
43, 1100-1107. 
 
; 
 
_publ_section_exptl_prep 
# Brief details or a reference. Include solvent if known 
; 
? 
; 
 
# Hand-made tables can be put in the cif. The number of columns 
# is set in the loop header. 
# The contants of each column can either be a piece of text 
# without any spaces (eg a number) or other text enclosed in " " 
# Remove the leading # in the following example 
 
#_geom_extra_table_head_A 
#; 
#Table 2. 
#Molecular parameters deviating most from MOGUL averages 
#; 
# 
#loop_ 
#_geom_extra_tableA_col_1 
#_geom_extra_tableA_col_2 
#_geom_extra_tableA_col_3 
#_geom_extra_tableA_col_4 
# 
#Parameter "Observed Value" "MOGUL Value" "MOGUL e.s.d" 
#N5-C6-C4 129 124 "7 (\%)" 
#C3-O10-C2 105 109 "2 (\%)" 
#C6-O7 1.25 1.22 ".02 (\%A)" 
# 
 
data_I 
 
_exptl_special_details 
; 
 The crystal was 
placed in the cold stream of an Oxford 
Cryosystems open-flow nitrogen cryostat (Cosier & 
Glazer, 1986) with a nominal stability of 0.1K. 
 
Cosier, J. & Glazer, A.M., 1986. J. Appl. Cryst. 105-107. 
; 
_refine_special_details 
; 
? 
; 
#--------------------------------------------------------------- 
# _oxford_ data items, April 2010: 
# There is some uncertainty about the correct way of forming local data 
# names, e.g. 
 
# _atom_site_special_shape_oxford 
# or 
# _oxford_atom_site_special_shape 
 
# see: 
# http://www.iucr.org/resources/cif/spec/version1.1/semantics#namespace 
 
# A reserved prefix, e.g. foo, must be used in the following way 
# " If the data file contains items defined in a DDL1 dictionary, the 
# local data names assigned under the reserved prefix must contain it as 
# their first component, e.g. _foo_atom_site_my_item. " 
 
# However, this seems to say the opposite: 
# http://www.iucr.org/__data/iucr/cif/standard/cifstd8.html 
 
# According to advice from the IUCr, CRYSTALS is correct 
#--------------------------------------------------------------- 
# End of 'script/refcif.dat' 
#end of refcif 
_cell_length_a                    7.337(3)
_cell_length_b                    8.707(3)
_cell_length_c                    15.276(7)
_cell_angle_alpha                 85.25(3)
_cell_angle_beta                  80.78(3)
_cell_angle_gamma                 71.21(2)
_cell_volume                      911.4(7)
 
_symmetry_cell_setting            'triclinic' 
_symmetry_space_group_name_H-M    'P -1 ' 
_symmetry_space_group_name_Hall   ? 
loop_
 _symmetry_equiv_pos_as_xyz
 'x,y,z'
 '-x,-y,-z'

loop_
_atom_type_symbol
_atom_type_scat_dispersion_real
_atom_type_scat_dispersion_imag
_atom_type_scat_Cromer_Mann_a1
_atom_type_scat_Cromer_Mann_b1
_atom_type_scat_Cromer_Mann_a2
_atom_type_scat_Cromer_Mann_b2
_atom_type_scat_Cromer_Mann_a3
_atom_type_scat_Cromer_Mann_b3
_atom_type_scat_Cromer_Mann_a4
_atom_type_scat_Cromer_Mann_b4
_atom_type_scat_Cromer_Mann_c
_atom_type_scat_source  
 C       0.0033   0.0016   2.3100  20.8439   1.0200  10.2075   1.5886   0.5687
   0.8650  51.6512   0.2156 'International Tables Vol C 4.2.6.8 and 6.1.1.4'
 O       0.0106   0.0060   3.0485  13.2771   2.2868   5.7011   1.5463   0.3239
   0.8670  32.9089   0.2508 'International Tables Vol C 4.2.6.8 and 6.1.1.4'
 Co      0.3494   0.9721  12.2841   4.2791   7.3409   0.2784   4.0034  13.5359
   2.3488  71.1692   1.0118 'International Tables Vol C 4.2.6.8 and 6.1.1.4'
 Br     -0.2901   2.4595  17.1789   2.1723   5.2358  16.5796   5.6377   0.2609
   3.9851  41.4328   2.9557 'International Tables Vol C 4.2.6.8 and 6.1.1.4'
 N       0.0061   0.0033  12.2126   0.0057   3.1322   9.8933   2.0125  28.9975
   1.1663   0.5826 -11.5290 'International Tables Vol C 4.2.6.8 and 6.1.1.4'
 H       0.0000   0.0000   0.4930  10.5109   0.3229  26.1257   0.1402   3.1424
   0.0408  57.7998   0.0030 'International Tables Vol C 4.2.6.8 and 6.1.1.4'
 
 
_cell_formula_units_Z                    1

# Given Formula = C38 H2 Br4 Co3 N2 O2 
# Dc =      1.85 Fooo =    481.00 Mu =     57.68 M =   1014.86
# Found Formula = C32 H42 Br2 Co1 N2 O10 
# Dc =      1.52 FOOO =    425.00 Mu =     27.18 M =    833.43

_chemical_formula_sum             'C32 H42 Br2 Co1 N2 O10'
_chemical_formula_moiety          'C32 H42 Br2 Co1 N2 O10'
_chemical_compound_source                ?
_chemical_formula_weight            833.43
 
 
_cell_measurement_reflns_used          171
_cell_measurement_theta_min             10
_cell_measurement_theta_max             20
_cell_measurement_temperature          295
 
_exptl_crystal_description        'prism' 
_exptl_crystal_colour             'yellow' 
_exptl_crystal_size_min           0.170 
_exptl_crystal_size_mid           0.230 
_exptl_crystal_size_max           0.240 
 
_exptl_crystal_density_diffrn     1.518 
_exptl_crystal_density_meas       ? 
_exptl_crystal_density_method     'not measured' 
# Non-dispersive F(000): 
_exptl_crystal_F_000              425 
_exptl_absorpt_coefficient_mu     2.718 
 
# Sheldrick geometric approximatio 0.54 0.63 
_exptl_absorpt_correction_type    numerical 
_exptl_absorpt_process_details 
; 
 Analytical Absorption (De Meulenaer & Tompa, 1965) 
; 
_exptl_absorpt_correction_T_min   0.54 
_exptl_absorpt_correction_T_max   0.63 
_diffrn_measurement_device_type   'Bruker Kappa Apex2' 
_diffrn_measurement_device        'Area' 
_diffrn_radiation_monochromator   'graphite' 
_diffrn_radiation_type            'Mo K\a'
_diffrn_radiation_wavelength           0.71073
_diffrn_measurement_method        '\f & \w scans' 
 
# If a reference occurs more than once, delete the author 
# and date from subsequent references. 
_computing_data_collection        'Apex2 (Bruker AXS, 2006)' 
_computing_cell_refinement        'Apex2 (Bruker AXS, 2006)' 
_computing_data_reduction         'Apex2 (Bruker AXS, 2006)' 
_computing_structure_solution     'Superflip (Palatinus & Chapuis, 2007)' 
_computing_structure_refinement   'CRYSTALS (Betteridge et al., 2003)' 
_computing_publication_material   'CRYSTALS (Betteridge et al., 2003)' 
_computing_molecular_graphics     'CAMERON (Watkin et al., 1996)' 
 
_diffrn_standards_interval_time   . 
_diffrn_standards_interval_count  . 
_diffrn_standards_number          0 
_diffrn_standards_decay_%         ? 
 
_diffrn_ambient_temperature        295
_diffrn_reflns_number             15247 
_reflns_number_total              3522 
_diffrn_reflns_av_R_equivalents   0.021 
# Number of reflections without Friedels Law is 0 
# Number of reflections with Friedels Law is 3522 
# Theoretical number of reflections is about 7246 
 
 
_diffrn_reflns_theta_min          2.703 
_diffrn_reflns_theta_max          26.144 
_diffrn_measured_fraction_theta_max 0.971 
 
_diffrn_reflns_theta_full         25.098 
_diffrn_measured_fraction_theta_full 0.989 
 
 
_diffrn_reflns_limit_h_min        -9 
_diffrn_reflns_limit_h_max        8 
_diffrn_reflns_limit_k_min        -10 
_diffrn_reflns_limit_k_max        10 
_diffrn_reflns_limit_l_min        -18 
_diffrn_reflns_limit_l_max        18 
_reflns_limit_h_min               -8 
_reflns_limit_h_max               9 
_reflns_limit_k_min               -10 
_reflns_limit_k_max               10 
_reflns_limit_l_min               0 
_reflns_limit_l_max               18 
 
_oxford_diffrn_Wilson_B_factor    4.49 
_oxford_diffrn_Wilson_scale       56.06 
 
_atom_sites_solution_primary      Other  #heavy,direct,difmap,geom,iterative
# _atom_sites_solution_secondary  difmap
_atom_sites_solution_hydrogens    difmap
 
_refine_diff_density_min          -0.31 
_refine_diff_density_max          0.42 
 
 
# The current dictionary definitions do not cover the 
# situation where the reflections used for refinement were 
# selected by a user-defined sigma threshold 
 
 
# The values actually used during refinement 
_oxford_reflns_threshold_expression_ref     I>2.0\s(I)
_refine_ls_number_reflns          2812 
_refine_ls_number_restraints      0 
_refine_ls_number_parameters      214 
_oxford_refine_ls_R_factor_ref    0.0323 
_refine_ls_wR_factor_ref          0.0650 
_refine_ls_goodness_of_fit_ref    0.9997 
_refine_ls_shift/su_max           0.0006290 
_refine_ls_shift/su_mean          0.0000323 
 
 
# The values computed with all filters except I/sigma 
_oxford_reflns_number_all         3519 
_refine_ls_R_factor_all           0.0449 
_refine_ls_wR_factor_all          0.0669 
 
# The values computed with a 2 sigma cutoff - a la SHELX 
_reflns_threshold_expression      I>2.0\s(I)
_reflns_number_gt                 2812 
_refine_ls_R_factor_gt            0.0323 
_refine_ls_wR_factor_gt           0.0650 
 
# choose from: rm (reference molecule of known chirality), 
# ad (anomolous dispersion - Flack), rmad (rm and ad), 
# syn (from synthesis), unk (unknown) or . (not applicable). 
_chemical_absolute_configuration  '.' 
 
 
_refine_ls_structure_factor_coef  Fsqd 
_refine_ls_matrix_type            full
_refine_ls_hydrogen_treatment     constr         #undef, noref, refall,
                                                 # refxyz, refU, constr or mixed
_refine_ls_weighting_scheme       calc 
_refine_ls_weighting_details 
;
 Method, part 1, Chebychev polynomial, (Watkin, 1994, Prince, 1982) 
 [weight] = 1.0/[A~0~*T~0~(x)+A~1~*T~1~(x) ... +A~n-1~]*T~n-1~(x)] 
 where A~i~ are the Chebychev coefficients listed below and x= Fcalc/Fmax 
 Method = Robust Weighting (Prince, 1982) 
 W = [weight] * [1-(deltaF/6*sigmaF)^2^]^2^ 
 A~i~ are: 
 1.90 2.44 0.809 
;
# Insert your own references if required - in alphabetical order 
_publ_section_references 
; 
Betteridge, P.W., Carruthers, J.R., Cooper, R.I., 
Prout, K. & Watkin, D.J. (2003). J. Appl. Cryst. 36, 1487. 
 
Bruker Analytical X-ray Systems, Inc., 2006. <i>Apex2</i>, 
Version 2 User Manual, M86-E01078, Madison, WI. 
 
De Meulenaer, J. & Tompa, H. (1965). Acta Cryst. 19, 1014. 
 
Palatinus, L. & Chapuis, G. (2007). J. Appl. Cryst. 40, 786-790. 
 
Prince, E. 
Mathematical Techniques in Crystallography 
and Materials Science 
Springer-Verlag, New York, 1982. 
 
Watkin D.J. (1994). 
Acta Cryst, A50, 411-437. 
 
Watkin, D.J., Prout, C.K. & Pearce, L.J. (1996). CAMERON, Chemical 
Crystallography Laboratory, Oxford, UK. 
; 

# Uequiv = arithmetic mean of Ui i.e. Ueqiv = (U1+U2+U3)/3

# Replace last . with number of unfound hydrogen atoms attached to an atom.

# ..._refinement_flags_... 
# . no refinement constraints           S special position constraint on site
# G rigid group refinement of site      R riding atom
# D distance or angle restraint on site T thermal displacement constraints
# U Uiso or Uij restraint (rigid bond)  P partial occupancy constraint


loop_
_atom_site_label
_atom_site_type_symbol
_atom_site_fract_x
_atom_site_fract_y
_atom_site_fract_z
_atom_site_U_iso_or_equiv
_atom_site_occupancy
_atom_site_adp_type
_atom_site_refinement_flags_posn
_atom_site_refinement_flags_adp
_atom_site_refinement_flags_occupancy
_atom_site_disorder_assembly
_atom_site_disorder_group
_atom_site_attached_hydrogens
Co1 Co 1.0000 0.0000 1.0000 0.0444 1.0000 Uani S . . . . . 
O1 O 1.0124(2) 0.07033(19) 0.86908(11) 0.0447 1.0000 Uani . . . . . . 
O2 O 1.1385(2) 0.2696(2) 0.86141(12) 0.0526 1.0000 Uani . . . . . . 
O3 O 1.0659(2) 0.2053(2) 1.02974(13) 0.0539 1.0000 Uani . . . . . . 
O4 O 0.6962(2) 0.1248(2) 1.01699(12) 0.0582 1.0000 Uani . . . . . . 
O5 O 0.4945(3) 0.2847(3) 0.88957(15) 0.0738 1.0000 Uani . . . . . . 
C1 C 1.0698(3) 0.1792(3) 0.82515(17) 0.0414 1.0000 Uani . . . . . . 
C2 C 1.0558(3) 0.2053(3) 0.72818(16) 0.0402 1.0000 Uani . . . . . . 
C3 C 1.1353(3) 0.3176(3) 0.68163(17) 0.0442 1.0000 Uani . . . . . . 
C4 C 1.1360(3) 0.3464(3) 0.59086(18) 0.0479 1.0000 Uani . . . . . . 
C5 C 1.0454(3) 0.2630(3) 0.54804(18) 0.0486 1.0000 Uani . . . . . . 
C6 C 0.9614(3) 0.1527(3) 0.59243(17) 0.0465 1.0000 Uani . . . . . . 
C7 C 0.9670(3) 0.1204(3) 0.68307(16) 0.0403 1.0000 Uani . . . . . . 
C8 C 0.7775(3) -0.0692(3) 0.69349(18) 0.0493 1.0000 Uani . . . . . . 
C9 C 0.6147(3) 0.0153(3) 0.65057(19) 0.0552 1.0000 Uani . . . . . . 
C10 C 0.5016(4) -0.0643(4) 0.6210(2) 0.0604 1.0000 Uani . . . . . . 
C11 C 0.5364(4) -0.2288(4) 0.6381(2) 0.0675 1.0000 Uani . . . . . . 
C12 C 0.6934(4) -0.3146(4) 0.6804(2) 0.0609 1.0000 Uani . . . . . . 
C13 C 0.8102(3) -0.2342(3) 0.70692(19) 0.0534 1.0000 Uani . . . . . . 
C14 C 0.9319(5) 0.3404(4) 1.0814(2) 0.0700 1.0000 Uani . . . . . . 
C15 C 0.5535(4) 0.1394(4) 1.0940(2) 0.0691 1.0000 Uani . . . . . . 
C16 C 0.5545(4) 0.3935(4) 0.8275(3) 0.0807 1.0000 Uani . . . . . . 
Br1 Br 0.38119(6) -0.33279(6) 0.59863(3) 0.1013 1.0000 Uani . . . . . . 
N1 N 0.8901(3) 0.0101(2) 0.72564(15) 0.0475 1.0000 Uani . . . . . . 
H31 H 1.0872 0.2368 0.9765 0.0817 1.0000 Uiso R . . . . . 
H121 H 0.7174 -0.4265 0.6918 0.0725 1.0000 Uiso R . . . . . 
H131 H 0.9143 -0.2920 0.7356 0.0647 1.0000 Uiso R . . . . . 
H11 H 0.9071 -0.0107 0.7805 0.0567 1.0000 Uiso R . . . . . 
H164 H 1.1902 0.3764 0.7115 0.0523 1.0000 Uiso R . . . . . 
H41 H 1.1947 0.4210 0.5614 0.0574 1.0000 Uiso R . . . . . 
H51 H 1.0440 0.2790 0.4879 0.0578 1.0000 Uiso R . . . . . 
H61 H 0.9009 0.0992 0.5623 0.0559 1.0000 Uiso R . . . . . 
H141 H 0.9971 0.4187 1.0868 0.1074 1.0000 Uiso R . . . . . 
H142 H 0.8918 0.2989 1.1391 0.1075 1.0000 Uiso R . . . . . 
H143 H 0.8213 0.3899 1.0503 0.1076 1.0000 Uiso R . . . . . 
H165 H 0.6318 0.1765 0.9759 0.0888 1.0000 Uiso R . . . . . 
H151 H 0.4646 0.2473 1.0957 0.1046 1.0000 Uiso R . . . . . 
H152 H 0.4839 0.0631 1.0917 0.1045 1.0000 Uiso R . . . . . 
H153 H 0.6122 0.1159 1.1476 0.1042 1.0000 Uiso R . . . . . 
H91 H 0.5880 0.1253 0.6405 0.0659 1.0000 Uiso R . . . . . 
H101 H 0.4043 -0.0091 0.5893 0.0718 1.0000 Uiso R . . . . . 
H166 H 0.3960 0.2679 0.8811 0.1122 1.0000 Uiso R . . . . . 
H161 H 0.4445 0.4811 0.8107 0.1233 1.0000 Uiso R . . . . . 
H162 H 0.6358 0.4394 0.8535 0.1232 1.0000 Uiso R . . . . . 
H163 H 0.6254 0.3409 0.7753 0.1234 1.0000 Uiso R . . . . . 
loop_
_atom_site_aniso_label
_atom_site_aniso_U_11
_atom_site_aniso_U_22
_atom_site_aniso_U_33
_atom_site_aniso_U_23
_atom_site_aniso_U_13
_atom_site_aniso_U_12
Co1 0.0276(2) 0.0477(3) 0.0532(3) 0.0006(2) -0.00942(19) -0.00420(18) 
O1 0.0292(7) 0.0429(9) 0.0566(10) 0.0008(8) -0.0066(7) -0.0042(7) 
O2 0.0382(9) 0.0537(10) 0.0666(12) -0.0085(9) -0.0069(8) -0.0141(8) 
O3 0.0434(9) 0.0527(10) 0.0627(11) -0.0033(8) -0.0089(8) -0.0102(8) 
O4 0.0293(8) 0.0689(12) 0.0615(11) -0.0004(9) -0.0070(7) 0.0049(8) 
O5 0.0437(10) 0.0836(14) 0.0929(15) 0.0388(12) -0.0339(10) -0.0168(10) 
C1 0.0213(9) 0.0378(12) 0.0609(15) -0.0030(11) -0.0050(9) -0.0037(9) 
C2 0.0183(9) 0.0375(12) 0.0569(14) -0.0008(10) -0.0038(9) 0.0011(8) 
C3 0.0271(10) 0.0354(12) 0.0624(16) 0.0008(11) -0.0037(10) -0.0010(9) 
C4 0.0322(11) 0.0410(13) 0.0610(16) 0.0025(11) 0.0013(10) -0.0031(9) 
C5 0.0306(11) 0.0485(14) 0.0564(15) 0.0007(12) -0.0035(10) -0.0004(10) 
C6 0.0251(10) 0.0469(13) 0.0607(16) 0.0017(12) -0.0070(10) -0.0024(9) 
C7 0.0217(9) 0.0386(12) 0.0555(15) -0.0014(10) -0.0035(9) -0.0033(8) 
C8 0.0351(12) 0.0525(15) 0.0624(16) -0.0034(12) -0.0057(11) -0.0168(11) 
C9 0.0343(12) 0.0547(16) 0.0773(19) -0.0054(13) -0.0081(12) -0.0141(11) 
C10 0.0371(13) 0.0647(18) 0.084(2) -0.0084(15) -0.0126(13) -0.0197(12) 
C11 0.0462(15) 0.071(2) 0.096(2) -0.0103(17) -0.0120(15) -0.0298(14) 
C12 0.0434(14) 0.0599(17) 0.085(2) -0.0052(15) -0.0048(13) -0.0256(13) 
C13 0.0369(12) 0.0542(16) 0.0734(18) 0.0007(13) -0.0076(12) -0.0208(11) 
C14 0.0716(19) 0.0561(17) 0.074(2) -0.0104(15) -0.0046(16) -0.0088(15) 
C15 0.0384(14) 0.081(2) 0.070(2) -0.0006(16) 0.0037(13) 0.0008(14) 
C16 0.0469(16) 0.081(2) 0.101(3) 0.0315(19) -0.0121(16) -0.0087(15) 
Br1 0.0745(2) 0.1081(3) 0.1429(4) -0.0202(3) -0.0302(2) -0.0475(2) 
N1 0.0357(10) 0.0499(12) 0.0581(13) -0.0009(10) -0.0073(9) -0.0149(9) 

_refine_ls_extinction_method 
    'None'
_oxford_refine_ls_scale 0.21241(10) 
loop_
 _geom_bond_atom_site_label_1
 _geom_bond_site_symmetry_1
 _geom_bond_atom_site_label_2
 _geom_bond_site_symmetry_2
 _geom_bond_distance
 _geom_bond_publ_flag
Co1 . O4 2_757 2.1253(17)    yes
Co1 . O3 2_757 2.0966(19)    yes
Co1 . O1 2_757 2.0391(19)    yes
Co1 . O1 . 2.0391(19)    yes
Co1 . O3 . 2.0966(19)    yes
Co1 . O4 . 2.1253(17)    yes
O1 . C1 . 1.260(3)    yes
O2 . C1 . 1.264(3)    yes
O3 . C14 . 1.461(3)    yes
O3 . H31 . 0.843    no
O4 . C15 . 1.429(3)    yes
O4 . H165 . 0.855    no
O5 . C16 . 1.405(4)    yes
O5 . H166 . 0.814    no
C1 . C2 . 1.495(4)    yes
C2 . C3 . 1.386(3)    yes
C2 . C7 . 1.409(3)    yes
C3 . C4 . 1.388(4)    yes
C3 . H164 . 0.929    no
C4 . C5 . 1.388(4)    yes
C4 . H41 . 0.938    no
C5 . C6 . 1.379(4)    yes
C5 . H51 . 0.918    no
C6 . C7 . 1.394(4)    yes
C6 . H61 . 0.927    no
C7 . N1 . 1.338(3)    yes
C8 . C9 . 1.415(4)    yes
C8 . C13 . 1.381(4)    yes
C8 . N1 . 1.398(3)    yes
C9 . C10 . 1.384(4)    yes
C9 . H91 . 0.918    no
C10 . C11 . 1.382(4)    yes
C10 . H101 . 0.909    no
C11 . C12 . 1.381(4)    yes
C11 . Br1 . 1.858(3)    yes
C12 . C13 . 1.390(4)    yes
C12 . H121 . 0.939    no
C13 . H131 . 0.923    no
C14 . H141 . 0.966    no
C14 . H142 . 0.962    no
C14 . H143 . 0.967    no
C15 . H151 . 0.955    no
C15 . H152 . 0.965    no
C15 . H153 . 0.963    no
C16 . H161 . 0.968    no
C16 . H162 . 0.963    no
C16 . H163 . 0.944    no
N1 . H11 . 0.863    no
loop_
 _geom_angle_atom_site_label_1
 _geom_angle_site_symmetry_1
 _geom_angle_atom_site_label_2
 _geom_angle_site_symmetry_2
 _geom_angle_atom_site_label_3
 _geom_angle_site_symmetry_3
 _geom_angle
 _geom_angle_publ_flag
O4 2_757 Co1 . O3 2_757 92.50(8)    yes
O4 2_757 Co1 . O1 2_757 88.86(8)    yes
O3 2_757 Co1 . O1 2_757 90.58(8)    yes
O4 2_757 Co1 . O1 . 91.14(8)    yes
O3 2_757 Co1 . O1 . 89.42(8)    yes
O1 2_757 Co1 . O1 . 179.994    yes
O4 2_757 Co1 . O3 . 87.50(8)    yes
O3 2_757 Co1 . O3 . 179.995    yes
O1 2_757 Co1 . O3 . 89.42(8)    yes
O1 . Co1 . O3 . 90.58(8)    yes
O4 2_757 Co1 . O4 . 179.995    yes
O3 2_757 Co1 . O4 . 87.50(8)    yes
O1 2_757 Co1 . O4 . 91.14(8)    yes
O1 . Co1 . O4 . 88.86(8)    yes
O3 . Co1 . O4 . 92.50(8)    yes
Co1 . O1 . C1 . 132.52(16)    yes
Co1 . O3 . C14 . 124.91(17)    yes
Co1 . O3 . H31 . 95.5    no
C14 . O3 . H31 . 109.6    no
Co1 . O4 . C15 . 130.32(16)    yes
Co1 . O4 . H165 . 125.2    no
C15 . O4 . H165 . 104.4    no
C16 . O5 . H166 . 114.4    no
O2 . C1 . O1 . 121.4(2)    yes
O2 . C1 . C2 . 118.4(2)    yes
O1 . C1 . C2 . 120.2(2)    yes
C1 . C2 . C3 . 117.8(2)    yes
C1 . C2 . C7 . 122.8(2)    yes
C3 . C2 . C7 . 119.4(2)    yes
C2 . C3 . C4 . 122.2(2)    yes
C2 . C3 . H164 . 119.7    no
C4 . C3 . H164 . 118.1    no
C3 . C4 . C5 . 117.3(2)    yes
C3 . C4 . H41 . 119.7    no
C5 . C4 . H41 . 123.0    no
C4 . C5 . C6 . 122.1(3)    yes
C4 . C5 . H51 . 119.4    no
C6 . C5 . H51 . 118.5    no
C5 . C6 . C7 . 120.3(2)    yes
C5 . C6 . H61 . 120.4    no
C7 . C6 . H61 . 119.3    no
C2 . C7 . C6 . 118.6(2)    yes
C2 . C7 . N1 . 121.1(2)    yes
C6 . C7 . N1 . 120.3(2)    yes
C9 . C8 . C13 . 115.5(2)    yes
C9 . C8 . N1 . 122.4(2)    yes
C13 . C8 . N1 . 122.0(2)    yes
C8 . C9 . C10 . 121.8(3)    yes
C8 . C9 . H91 . 118.2    no
C10 . C9 . H91 . 120.0    no
C9 . C10 . C11 . 120.6(3)    yes
C9 . C10 . H101 . 120.3    no
C11 . C10 . H101 . 119.1    no
C10 . C11 . C12 . 118.9(3)    yes
C10 . C11 . Br1 . 119.9(2)    yes
C12 . C11 . Br1 . 121.2(2)    yes
C11 . C12 . C13 . 119.8(3)    yes
C11 . C12 . H121 . 118.8    no
C13 . C12 . H121 . 121.3    no
C12 . C13 . C8 . 123.2(3)    yes
C12 . C13 . H131 . 119.4    no
C8 . C13 . H131 . 117.3    no
O3 . C14 . H141 . 109.1    no
O3 . C14 . H142 . 108.6    no
H141 . C14 . H142 . 110.4    no
O3 . C14 . H143 . 108.2    no
H141 . C14 . H143 . 109.8    no
H142 . C14 . H143 . 110.7    no
O4 . C15 . H151 . 109.4    no
O4 . C15 . H152 . 109.3    no
H151 . C15 . H152 . 109.7    no
O4 . C15 . H153 . 111.6    no
H151 . C15 . H153 . 108.9    no
H152 . C15 . H153 . 107.9    no
O5 . C16 . H161 . 111.5    no
O5 . C16 . H162 . 109.0    no
H161 . C16 . H162 . 108.5    no
O5 . C16 . H163 . 111.4    no
H161 . C16 . H163 . 107.6    no
H162 . C16 . H163 . 108.9    no
C8 . N1 . C7 . 127.9(2)    yes
C8 . N1 . H11 . 116.1    no
C7 . N1 . H11 . 115.8    no
loop_
 _geom_hbond_atom_site_label_D
 _geom_hbond_site_symmetry_D
 _geom_hbond_atom_site_label_H
 _geom_hbond_site_symmetry_H
 _geom_hbond_atom_site_label_A
 _geom_hbond_site_symmetry_A
 _geom_hbond_angle_DHA
 _geom_hbond_distance_DH
 _geom_hbond_distance_HA
 _geom_hbond_distance_DA
 _geom_hbond_publ_flag
O3 . H31 . O2 . 171 0.84 1.76 2.593(4)    yes
O3 . H31 . C1 . 142 0.84 2.44 3.147(4)    yes
N1 . H11 . O1 . 138 0.86 1.94 2.647(4)    yes
O4 . H165 . O5 . 180 0.85 1.80 2.658(4)    yes
O5 . H166 . O2 1_455 170 0.81 1.95 2.759(4)    yes


_iucr_refine_instructions_details
;
#
# Punched on 13/11/24 at 14:40:02
#
#LIST     12                                                                    
BLOCK SCALE X'S  U'S 
RIDE O   (   3,X'S) H   (  31,X'S) 
RIDE O   (   4,X'S) H   ( 165,X'S) 
RIDE O   (   5,X'S) H   ( 166,X'S) 
RIDE C   (   3,X'S) H   ( 164,X'S) 
RIDE C   (   4,X'S) H   (  41,X'S) 
RIDE C   (   5,X'S) H   (  51,X'S) 
RIDE C   (   6,X'S) H   (  61,X'S) 
RIDE C   (   9,X'S) H   (  91,X'S) 
RIDE C   (  10,X'S) H   ( 101,X'S) 
RIDE C   (  12,X'S) H   ( 121,X'S) 
RIDE C   (  13,X'S) H   ( 131,X'S) 
RIDE C   (  14,X'S) H   ( 141,X'S) H   ( 142,X'S) H   ( 143,X'S) 
RIDE C   (  15,X'S) H   ( 151,X'S) H   ( 152,X'S) H   ( 153,X'S) 
RIDE C   (  16,X'S) H   ( 161,X'S) H   ( 162,X'S) H   ( 163,X'S) 
RIDE N   (   1,X'S) H   (  11,X'S) 
END                                                                             
#
# Punched on 13/11/24 at 14:40:02
#
#LIST     16                                                                    
NO 
REM   HREST   START (DO NOT REMOVE THIS LINE) 
REM   HREST   END (DO NOT REMOVE THIS LINE) 
REM   DELU   START (DO NOT REMOVE THIS LINE) 
END                                                                             
;
# looking for ARCHIVE-HKL.CIF 
 
_iucr_refine_reflections_details 
; 
# An asterisk in column 34 indicates a format overflow 
# Data was input as F-squared 
   1   0   0   47.79    0.95 
   1   0   0   49.38    0.95 
  -2   0   0  472.85   12.56 
  -2   0   0  491.96   12.57 
  -2   0   0  485.75   12.56 
   2   0   0  489.55   12.56 
   2   0   0  495.73   12.57 
   2   0   0  484.06   12.57 
  -3   0   0   65.11    1.68 
  -3   0   0   66.10    1.67 
  -3   0   0   63.96    1.66 
   3   0   0   64.19    1.68 
   3   0   0   63.87    1.67 
   3   0   0   67.43    1.67 
   3   0   0   65.65    1.67 
   3   0   0   67.48    1.67 
  -4   0   0    2.01    0.10 
  -4   0   0    2.22    0.22 
  -4   0   0    2.12    0.16 
  -4   0   0    2.23    0.23 
  -4   0   0    2.02    0.10 
   4   0   0    1.99    0.13 
   4   0   0    2.01    0.09 
   4   0   0    1.88    0.11 
   4   0   0    2.02    0.19 
   4   0   0    2.11    0.20 
   4   0   0    2.02    0.12 
  -5   0   0   11.62    0.30 
  -5   0   0   11.47    0.29 
  -5   0   0   13.19    0.42 
  -5   0   0   11.91    0.29 
  -5   0   0   13.13    0.40 
   5   0   0   12.23    0.44 
   5   0   0   11.43    0.28 
   5   0   0   11.80    0.31 
  -6   0   0    4.81    0.25 
  -6   0   0    4.70    0.38 
  -6   0   0    5.03    0.33 
   6   0   0    5.08    0.45 
   6   0   0    4.49    0.22 
   6   0   0    4.67    0.17 
  -7   0   0    0.45    0.46 
  -7   0   0   -0.02    0.25 
   7   0   0    0.62    0.51 
   7   0   0   -0.05    0.16 
   7   0   0    0.37    0.24 
  -8   0   0    2.02    0.29 
  -8   0   0    1.80    0.56 
   8   0   0    1.63    0.16 
   8  -1   0    0.57    0.28 
   8  -1   0   -0.11    0.28 
   7  -1   0    5.29    0.54 
   7  -1   0    4.87    0.18 
   7  -1   0    4.67    0.28 
  -7   1   0    5.17    0.31 
  -7   1   0    5.13    0.55 
   6  -1   0    0.23    0.20 
   6  -1   0   -0.06    0.11 
   6  -1   0    0.23    0.34 
  -6   1   0   -0.09    0.18 
  -6   1   0    0.21    0.46 
   5  -1   0    8.76    0.32 
   5  -1   0    8.94    0.29 
   5  -1   0    9.13    0.49 
   5  -1   0    8.94    0.32 
  -5   1   0    9.13    0.36 
  -5   1   0    9.38    0.32 
  -5   1   0    9.66    0.42 
  -5   1   0    9.70    0.48 
  -5   1   0    8.97    0.30 
   4  -1   0   81.40    2.00 
   4  -1   0   79.80    2.03 
   4  -1   0   80.10    1.99 
   4  -1   0   80.45    2.00 
   4  -1   0   83.97    2.02 
   4  -1   0   79.10    2.03 
  -4   1   0   80.84    2.02 
  -4   1   0   80.03    2.02 
  -4   1   0   82.08    2.01 
  -4   1   0   81.56    2.00 
  -4   1   0   80.32    2.00 
   3  -1   0   15.13    0.49 
   3  -1   0   14.45    0.53 
   3  -1   0   14.60    0.51 
   3  -1   0   14.32    0.47 
   3  -1   0   14.74    0.46 
   3  -1   0   14.82    0.49 
  -3   1   0   14.92    0.48 
  -3   1   0   14.85    0.52 
  -3   1   0   14.92    0.48 
  -3   1   0   14.56    0.52 
  -3   1   0   15.17    0.48 
   2  -1   0  819.38   24.56 
   2  -1   0  837.31   24.57 
   2  -1   0  856.61   24.56 
   2  -1   0  843.97   24.56 
   2  -1   0  856.71   24.56 
  -2   1   0  841.91   24.56 
  -2   1   0  854.12   24.57 
  -2   1   0  818.21   24.56 
  -2   1   0  835.18   24.58 
   1  -1   0  220.05    7.14 
   1  -1   0  227.07    7.14 
   1  -1   0  228.43    7.14 
   1  -1   0  229.84    7.14 
  -1   1   0  227.95    7.14 
  -1   1   0  227.30    7.14 
  -1   1   0  222.44    7.14 
   0  -1   0   -0.11    0.01 
   0  -1   0   -0.24    0.02 
   0  -1   0   -0.16    0.01 
   0   1   0   -0.16    0.01 
  -2  -1   0  148.65    2.83 
  -2  -1   0  143.38    2.83 
   2   1   0  147.44    2.83 
   2   1   0  144.16    2.83 
  -3  -1   0   55.61    1.03 
  -3  -1   0   58.51    1.04 
  -3  -1   0   56.71    1.02 
  -3  -1   0   57.26    1.03 
   3   1   0   56.91    1.03 
   3   1   0   56.92    1.02 
   3   1   0   56.73    1.03 
  -4  -1   0   56.92    1.32 
  -4  -1   0   58.11    1.33 
  -4  -1   0   55.02    1.32 
  -4  -1   0   57.71    1.32 
  -4  -1   0   57.69    1.32 
   4   1   0   57.79    1.32 
   4   1   0   56.78    1.33 
   4   1   0   58.82    1.32 
  -5  -1   0    0.73    0.12 
  -5  -1   0    0.90    0.22 
  -5  -1   0    0.74    0.13 
  -5  -1   0    0.67    0.17 
  -5  -1   0    0.73    0.22 
   5   1   0    0.45    0.32 
   5   1   0    0.84    0.12 
   5   1   0    0.90    0.16 
  -6  -1   0   24.74    0.56 
  -6  -1   0   27.10    0.63 
  -6  -1   0   25.93    0.61 
   6   1   0   26.18    0.54 
   6   1   0   27.08    0.69 
  -7  -1   0    1.29    0.27 
  -7  -1   0    0.53    0.41 
   7   1   0    1.22    0.49 
   7   1   0    1.98    0.23 
  -8  -1   0    1.72    0.54 
  -8  -1   0    1.19    0.21 
   8   1   0    1.32    0.20 
   7  -2   0    0.23    0.59 
   7  -2   0    0.77    0.26 
  -7   2   0    0.70    0.59 
  -7   2   0    1.21    0.33 
   6  -2   0   22.15    0.46 
   6  -2   0   22.75    0.43 
   6  -2   0   22.75    0.68 
   6  -2   0   22.18    0.47 
  -6   2   0   23.29    0.52 
  -6   2   0   21.01    0.57 
   5  -2   0   13.19    0.33 
   5  -2   0   13.19    0.28 
   5  -2   0   13.14    0.32 
   5  -2   0   13.87    0.54 
  -5   2   0   13.20    0.33 
  -5   2   0   14.65    0.52 
  -5   2   0   13.38    0.30 
   4  -2   0   15.74    0.48 
   4  -2   0   16.69    0.60 
   4  -2   0   15.70    0.49 
   4  -2   0   15.60    0.46 
  -4   2   0   15.76    0.49 
  -4   2   0   17.25    0.58 
  -4   2   0   17.38    0.59 
  -4   2   0   15.72    0.48 
   3  -2   0   68.84    1.85 
   3  -2   0   69.29    1.84 
   3  -2   0   70.81    1.83 
   3  -2   0   69.70    1.83 
   3  -2   0   69.53    1.82 
   3  -2   0   71.15    1.83 
  -3   2   0   69.51    1.84 
  -3   2   0   70.33    1.83 
  -3   2   0   69.78    1.85 
  -3   2   0   69.24    1.85 
   2  -2   0   25.11    0.61 
   2  -2   0   24.52    0.60 
   2  -2   0   24.68    0.60 
   2  -2   0   24.52    0.63 
   2  -2   0   24.54    0.62 
  -2   2   0   24.80    0.61 
  -2   2   0   24.61    0.60 
  -2   2   0   24.60    0.63 
   1  -2   0   20.71    0.44 
   1  -2   0   20.05    0.43 
   1  -2   0   20.51    0.46 
  -1   2   0   19.33    0.44 
  -1   2   0   20.29    0.43 
  -1   2   0   20.35    0.45 
  -1   2   0   20.40    0.45 
   0  -2   0  159.56    2.74 
   0  -2   0  159.08    2.74 
   0   2   0  157.12    2.74 
   0   2   0  162.39    2.74 
   0   2   0  161.84    2.74 
  -1  -2   0    0.41    0.05 
  -1  -2   0    0.32    0.06 
   1   2   0    0.37    0.06 
   1   2   0    0.44    0.07 
   1   2   0    0.43    0.03 
   1   2   0    0.41    0.06 
  -2  -2   0   53.57    0.97 
  -2  -2   0   53.59    0.97 
  -2  -2   0   53.52    0.97 
   2   2   0   54.31    0.97 
   2   2   0   54.08    0.97 
   2   2   0   52.60    0.97 
   2   2   0   53.94    0.97 
  -3  -2   0    9.80    0.23 
  -3  -2   0    9.86    0.22 
  -3  -2   0    9.79    0.22 
  -3  -2   0    9.94    0.24 
   3   2   0    9.90    0.23 
   3   2   0    9.89    0.25 
   3   2   0    9.55    0.22 
   3   2   0    9.77    0.22 
  -4  -2   0   70.89    1.34 
  -4  -2   0   71.41    1.34 
  -4  -2   0   71.11    1.34 
  -4  -2   0   73.43    1.34 
  -4  -2   0   69.35    1.33 
   4   2   0   71.03    1.33 
   4   2   0   73.38    1.35 
   4   2   0   70.97    1.34 
  -5  -2   0    9.84    0.31 
  -5  -2   0    8.94    0.24 
  -5  -2   0    9.20    0.26 
  -5  -2   0    9.45    0.29 
   5   2   0    9.46    0.27 
   5   2   0   10.15    0.26 
   5   2   0    9.80    0.36 
  -6  -2   0   10.72    0.34 
  -6  -2   0   10.15    0.29 
  -6  -2   0   10.67    0.33 
   6   2   0   11.10    0.41 
   6   2   0   10.31    0.27 
  -7  -2   0   25.40    0.60 
  -7  -2   0   24.99    0.53 
   7   2   0   27.28    0.66 
   7   2   0   25.33    0.51 
  -8  -2   0    9.19    0.51 
  -8  -2   0   10.25    0.36 
   8   2   0   10.16    0.30 
   7  -3   0    0.75    0.65 
   7  -3   0    0.72    0.26 
  -7   3   0   -0.10    0.65 
  -7   3   0    0.55    0.29 
   6  -3   0    5.77    0.26 
   6  -3   0    5.55    0.26 
   6  -3   0    6.10    0.49 
  -6   3   0    5.75    0.28 
  -6   3   0    4.92    0.42 
   5  -3   0    2.14    0.19 
   5  -3   0    2.17    0.20 
   5  -3   0    2.23    0.48 
  -5   3   0    2.36    0.21 
  -5   3   0    2.54    0.45 
   4  -3   0   19.30    0.54 
   4  -3   0   17.96    0.34 
   4  -3   0   17.74    0.35 
   4  -3   0   17.87    0.31 
  -4   3   0   18.38    0.36 
  -4   3   0   18.27    0.34 
   3  -3   0    7.14    0.15 
   3  -3   0    6.87    0.17 
   3  -3   0    7.25    0.34 
   3  -3   0    6.86    0.24 
   3  -3   0    6.89    0.19 
   3  -3   0    6.71    0.19 
  -3   3   0    6.85    0.30 
  -3   3   0    6.98    0.31 
  -3   3   0    6.87    0.22 
  -3   3   0    6.62    0.17 
   2  -3   0    0.36    0.10 
   2  -3   0    0.18    0.15 
   2  -3   0    0.24    0.11 
   2  -3   0    0.28    0.16 
  -2   3   0    0.20    0.10 
  -2   3   0    0.32    0.23 
  -2   3   0    0.35    0.15 
  -2   3   0    0.35    0.09 
   1  -3   0   73.06    1.99 
   1  -3   0   76.85    1.98 
   1  -3   0   76.39    1.98 
   1  -3   0   75.80    1.99 
  -1   3   0   77.78    2.00 
  -1   3   0   73.06    1.98 
   0  -3   0  268.32    4.90 
   0  -3   0  274.49    4.91 
   0   3   0  270.63    4.91 
  -1  -3   0    7.06    0.16 
  -1  -3   0    6.84    0.16 
  -1  -3   0    7.26    0.18 
  -1  -3   0    7.50    0.18 
   1   3   0    7.24    0.16 
   1   3   0    7.27    0.18 
   1   3   0    7.38    0.19 
   1   3   0    7.24    0.18 
  -2  -3   0   23.32    0.47 
  -2  -3   0   22.72    0.46 
  -2  -3   0   23.08    0.47 
   2   3   0   23.03    0.47 
   2   3   0   23.34    0.47 
   2   3   0   22.88    0.47 
  -3  -3   0  115.31    2.17 
  -3  -3   0  115.76    2.17 
  -3  -3   0  115.09    2.17 
   3   3   0  116.26    2.17 
   3   3   0  112.10    2.17 
   3   3   0  115.30    2.17 
   3   3   0  116.32    2.17 
  -4  -3   0   31.70    0.73 
  -4  -3   0   32.52    0.74 
  -4  -3   0   32.08    0.73 
  -4  -3   0   31.34    0.73 
  -4  -3   0   32.31    0.74 
   4   3   0   31.45    0.73 
   4   3   0   31.72    0.74 
   4   3   0   30.82    0.73 
   4   3   0   33.04    0.73 
  -5  -3   0   51.47    1.09 
  -5  -3   0   50.22    1.08 
  -5  -3   0   52.44    1.09 
  -5  -3   0   50.29    1.09 
  -5  -3   0   51.58    1.08 
   5   3   0   49.78    1.08 
   5   3   0   52.19    1.09 
   5   3   0   51.17    1.09 
   5   3   0   49.77    1.08 
  -6  -3   0    1.74    0.22 
  -6  -3   0    2.12    0.18 
  -6  -3   0    2.10    0.24 
   6   3   0    1.90    0.14 
   6   3   0    2.15    0.30 
  -7  -3   0   10.01    0.35 
  -7  -3   0   10.35    0.33 
   7   3   0   10.26    0.30 
   7   3   0    9.65    0.61 
  -8  -3   0   27.60    0.53 
  -8  -3   0   29.95    0.53 
   8   3   0   28.48    0.46 
   6  -4   0    0.94    0.62 
   6  -4   0    0.20    0.22 
   6  -4   0    0.23    0.20 
  -6   4   0    0.37    0.55 
  -6   4   0    0.93    0.33 
   5  -4   0   -0.11    0.19 
   5  -4   0    0.70    0.52 
   5  -4   0   -0.16    0.21 
  -5   4   0    0.93    0.28 
  -5   4   0    0.44    0.36 
   4  -4   0    0.02    0.17 
   4  -4   0    0.23    0.17 
   4  -4   0   -0.06    0.31 
  -4   4   0    0.05    0.38 
  -4   4   0    0.04    0.17 
   3  -4   0   15.20    0.32 
   3  -4   0   15.03    0.31 
   3  -4   0   14.78    0.38 
  -3   4   0   15.53    0.43 
  -3   4   0   14.85    0.30 
  -3   4   0   15.74    0.33 
   2  -4   0   39.41    1.06 
   2  -4   0   38.98    1.03 
   2  -4   0   40.80    1.06 
   2  -4   0   39.30    1.03 
  -2   4   0   41.60    1.09 
  -2   4   0   39.93    1.03 
  -2   4   0   37.62    1.05 
   1  -4   0   13.95    0.33 
   1  -4   0   14.81    0.33 
   1  -4   0   15.32    0.38 
  -1   4   0   14.44    0.34 
  -1   4   0   14.12    0.37 
   0  -4   0    1.63    0.09 
   0  -4   0    1.68    0.09 
   0  -4   0    1.86    0.17 
   0  -4   0    1.66    0.17 
   0   4   0    1.88    0.18 
   0   4   0    1.55    0.10 
   0   4   0    1.81    0.16 
  -1  -4   0   77.10    1.36 
  -1  -4   0   78.85    1.36 
   1   4   0   77.07    1.37 
   1   4   0   78.08    1.38 
   1   4   0   76.84    1.37 
   1   4   0   78.51    1.36 
  -2  -4   0    2.89    0.12 
  -2  -4   0    2.95    0.16 
  -2  -4   0    2.92    0.17 
   2   4   0    3.05    0.17 
   2   4   0    3.00    0.18 
   2   4   0    2.94    0.17 
   2   4   0    2.94    0.14 
  -3  -4   0   18.57    0.43 
  -3  -4   0   17.78    0.42 
  -3  -4   0   18.80    0.41 
  -3  -4   0   18.29    0.43 
   3   4   0   18.51    0.43 
   3   4   0   17.89    0.43 
   3   4   0   18.57    0.42 
  -4  -4   0   21.06    0.40 
  -4  -4   0   22.49    0.43 
  -4  -4   0   21.70    0.40 
  -4  -4   0   21.50    0.41 
  -4  -4   0   21.73    0.42 
   4   4   0   21.40    0.42 
   4   4   0   21.94    0.42 
   4   4   0   22.62    0.40 
  -5  -4   0    1.44    0.21 
  -5  -4   0    1.29    0.11 
  -5  -4   0    1.77    0.24 
   5   4   0    1.47    0.20 
   5   4   0    1.31    0.22 
   5   4   0    1.62    0.17 
  -6  -4   0   41.54    0.88 
  -6  -4   0   43.79    0.90 
  -6  -4   0   44.40    0.89 
  -6  -4   0   41.05    0.91 
   6   4   0   42.57    0.90 
   6   4   0   43.35    0.90 
   6   4   0   43.48    0.88 
  -8  -4   0    1.33    0.28 
  -8  -4   0    0.73    0.37 
   8   4   0    0.60    0.20 
   6  -5   0    0.00    0.67 
  -6   5   0    0.24    0.43 
   5  -5   0    6.96    0.24 
   5  -5   0    6.32    0.25 
   5  -5   0    7.76    0.58 
  -5   5   0    6.97    0.33 
  -5   5   0    6.92    0.51 
   4  -5   0    2.44    0.46 
   4  -5   0    1.68    0.18 
   4  -5   0    1.63    0.19 
  -4   5   0    2.11    0.25 
  -4   5   0    2.42    0.41 
   3  -5   0   10.23    0.23 
   3  -5   0    9.88    0.31 
   3  -5   0    9.93    0.22 
  -3   5   0    9.98    0.27 
  -3   5   0    9.83    0.37 
   2  -5   0    1.30    0.17 
   2  -5   0    1.63    0.29 
  -2   5   0    1.46    0.27 
  -2   5   0    1.49    0.20 
   1  -5   0   72.04    1.16 
   1  -5   0   71.30    1.16 
   1  -5   0   72.63    1.18 
  -1   5   0   70.54    1.18 
   0  -5   0    0.23    0.20 
   0  -5   0    0.45    0.10 
   0  -5   0    0.28    0.17 
   0  -5   0    0.18    0.09 
   0   5   0    0.38    0.20 
   0   5   0    0.23    0.04 
   0   5   0    0.25    0.17 
  -1  -5   0    0.14    0.15 
  -1  -5   0   -0.01    0.07 
  -1  -5   0    0.00    0.17 
   1   5   0    0.04    0.06 
   1   5   0    0.08    0.15 
   1   5   0   -0.14    0.17 
   1   5   0    0.08    0.15 
  -2  -5   0   53.85    1.14 
  -2  -5   0   53.30    1.14 
  -2  -5   0   52.29    1.15 
  -2  -5   0   54.01    1.15 
   2   5   0   53.13    1.16 
   2   5   0   52.83    1.16 
   2   5   0   53.96    1.15 
   2   5   0   53.50    1.14 
  -3  -5   0   18.36    0.41 
  -3  -5   0   17.88    0.44 
   3   5   0   18.03    0.45 
   3   5   0   17.85    0.45 
   3   5   0   19.47    0.43 
  -4  -5   0   10.33    0.39 
  -4  -5   0   10.00    0.35 
  -4  -5   0   10.30    0.36 
   4   5   0   10.10    0.37 
  -5  -5   0    5.36    0.73 
  -6  -5   0   24.54    0.75 
  -6  -5   0   23.14    0.76 
  -6  -5   0   23.65    0.80 
   6   5   0   21.96    0.74 
   6   5   0   24.74    0.74 
  -7  -5   0    0.82    0.22 
  -7  -5   0   -0.05    0.37 
   7   5   0    0.29    0.19 
  -8  -5   0    3.08    0.31 
  -8  -5   0    2.54    0.42 
   8   5   0    3.09    0.32 
   5  -6   0    2.49    0.33 
   5  -6   0    3.06    0.57 
  -5   6   0    2.91    0.51 
  -5   6   0    3.45    0.33 
   4  -6   0    0.00    0.19 
   4  -6   0   -0.13    0.20 
   4  -6   0    0.38    0.48 
  -4   6   0   -0.10    0.27 
  -4   6   0    0.25    0.44 
   3  -6   0    7.85    0.27 
   3  -6   0    8.07    0.34 
  -3   6   0    9.36    0.31 
  -3   6   0    7.96    0.34 
   2  -6   0    4.14    0.20 
   2  -6   0    4.90    0.33 
  -2   6   0    4.83    0.23 
  -2   6   0    4.53    0.32 
   1  -6   0    4.22    0.24 
   1  -6   0    4.10    0.16 
   1  -6   0    3.90    0.17 
   1  -6   0    3.90    0.21 
  -1   6   0    4.43    0.27 
  -1   6   0    4.25    0.19 
   0  -6   0   27.08    0.51 
   0  -6   0   27.72    0.57 
   0  -6   0   26.67    0.51 
   0   6   0   26.97    0.54 
   0   6   0   25.77    0.48 
  -1  -6   0    0.30    0.21 
  -1  -6   0    0.10    0.09 
  -1  -6   0    0.33    0.12 
  -1  -6   0    0.22    0.24 
   1   6   0    0.12    0.19 
   1   6   0    0.36    0.08 
   1   6   0    0.26    0.22 
  -2  -6   0    1.33    0.20 
  -2  -6   0    1.88    0.08 
  -2  -6   0    1.53    0.08 
   2   6   0    1.38    0.10 
   2   6   0    1.56    0.18 
   2   6   0    1.86    0.20 
  -3  -6   0   22.71    0.51 
  -3  -6   0   23.42    0.47 
  -3  -6   0   23.88    0.47 
  -3  -6   0   23.96    0.52 
  -3  -6   0   24.34    0.50 
   3   6   0   23.24    0.52 
   3   6   0   24.18    0.50 
   3   6   0   24.48    0.54 
   3   6   0   24.02    0.53 
  -4  -6   0   41.22    1.01 
   4   6   0   40.39    0.99 
   4   6   0   40.76    1.01 
   4   6   0   41.34    1.00 
  -5  -6   0    0.85    0.25 
  -5  -6   0    0.56    0.12 
  -5  -6   0    0.32    0.24 
   5   6   0    0.32    0.20 
   5   6   0    0.91    0.20 
  -6  -6   0    6.08    0.41 
  -6  -6   0    6.12    0.29 
   6   6   0    6.07    0.31 
  -7  -6   0    0.97    0.41 
   7   6   0    1.19    0.25 
  -8  -6   0    5.31    0.52 
   8   6   0    4.50    0.39 
   4  -7   0    1.06    0.24 
   4  -7   0    1.01    0.37 
  -4   7   0    1.70    0.37 
  -4   7   0    1.88    0.31 
   3  -7   0    0.98    0.39 
   3  -7   0    0.54    0.20 
  -3   7   0    1.39    0.27 
  -3   7   0    0.60    0.40 
   2  -7   0    3.41    0.34 
   2  -7   0    3.49    0.20 
  -2   7   0    3.79    0.33 
  -2   7   0    3.93    0.24 
   1  -7   0    0.23    0.16 
   1  -7   0    0.36    0.28 
  -1   7   0    0.20    0.28 
   0  -7   0    0.62    0.25 
   0  -7   0    0.25    0.13 
   0  -7   0    0.51    0.14 
   0  -7   0    0.44    0.30 
   0   7   0    0.47    0.30 
   0   7   0    0.61    0.26 
  -1  -7   0    3.85    0.18 
  -1  -7   0    4.28    0.31 
  -1  -7   0    4.77    0.17 
  -1  -7   0    3.56    0.25 
   1   7   0    3.89    0.26 
   1   7   0    4.15    0.15 
   1   7   0    4.64    0.30 
  -2  -7   0    0.87    0.23 
  -2  -7   0    1.15    0.23 
   2   7   0    1.48    0.25 
  -3  -7   0   11.66    0.83 
   3   7   0   12.07    0.79 
   3   7   0   12.69    0.83 
  -4  -7   0    0.21    0.25 
  -4  -7   0    0.17    0.26 
  -4  -7   0   -0.13    0.13 
   4   7   0    0.08    0.15 
   4   7   0    0.04    0.23 
   4   7   0    0.19    0.21 
  -5  -7   0    5.90    0.34 
   5   7   0    5.06    0.28 
  -6  -7   0   14.12    0.67 
   6   7   0   14.27    0.64 
  -7  -7   0    2.95    0.49 
   7   7   0    1.55    0.39 
  -8  -7   0    0.31    0.47 
   8   7   0    0.29    0.30 
   3  -8   0   -0.63    0.49 
   3  -8   0    0.38    0.25 
  -3   8   0    0.73    0.31 
  -3   8   0    0.37    0.45 
   2  -8   0    0.07    0.36 
   2  -8   0   -0.15    0.19 
  -2   8   0    0.17    0.29 
   1  -8   0    0.20    0.25 
   1  -8   0    0.54    0.19 
  -1   8   0    0.33    0.33 
   0  -8   0    0.24    0.28 
   0  -8   0    0.29    0.17 
   0   8   0    0.30    0.30 
   0   8   0    1.58    0.37 
  -1  -8   0    1.16    0.26 
  -1  -8   0    1.39    0.17 
   1   8   0    1.24    0.27 
   1   8   0    1.99    0.34 
  -2  -8   0    4.59    0.30 
  -2  -8   0    5.08    0.20 
   2   8   0    6.17    0.31 
   2   8   0    5.53    0.18 
   2   8   0    4.95    0.27 
  -3  -8   0    0.01    0.25 
   3   8   0    0.13    0.23 
   3   8   0    0.07    0.15 
   3   8   0   -0.01    0.24 
  -4  -8   0    1.50    0.32 
   4   8   0    1.49    0.27 
   4   8   0    1.72    0.22 
  -5  -8   0    5.21    0.41 
   5   8   0    4.11    0.33 
   5   8   0    4.71    0.39 
  -6  -8   0    0.67    0.30 
   6   8   0    0.60    0.24 
  -7  -8   0    8.22    0.50 
   7   8   0    7.76    0.41 
   2  -9   0    0.01    0.23 
  -2   9   0    0.14    0.44 
   1  -9   0    0.11    0.37 
   1  -9   0    0.06    0.21 
  -1   9   0   -0.05    0.37 
  -1   9   0    0.57    0.43 
   0  -9   0    2.68    0.34 
   0  -9   0    3.08    0.21 
   0   9   0    2.91    0.37 
   0   9   0    3.43    0.38 
  -1  -9   0    1.81    0.30 
  -1  -9   0    2.09    0.20 
   1   9   0    2.14    0.35 
  -2  -9   0    0.49    0.28 
  -2  -9   0    0.57    0.20 
   2   9   0    0.54    0.14 
   2   9   0    0.81    0.30 
   3   9   0    5.99    0.30 
   3   9   0    6.16    0.38 
  -4  -9   0    0.31    0.30 
   4   9   0    1.30    0.21 
   4   9   0    0.48    0.29 
  -5  -9   0    5.81    0.43 
   5   9   0    4.59    0.31 
  -6  -9   0    1.00    0.33 
   6   9   0    0.93    0.26 
   0 -10   0    0.71    0.23 
   0  10   0    0.37    0.42 
  -1 -10   0    1.37    0.16 
  -1 -10   0    0.98    0.39 
   1  10   0    1.86    0.39 
  -2 -10   0    0.48    0.33 
  -2 -10   0    0.26    0.22 
   2  10   0    0.53    0.36 
  -3 -10   0    2.25    0.20 
  -3 -10   0    2.03    0.33 
   3  10   0    2.53    0.35 
   3  10   0    2.46    0.21 
  -4 -10   0    0.36    0.31 
   4  10   0    0.58    0.30 
   4  10   0    0.66    0.22 
  -5 -10   0   -0.16    0.30 
   5  10   0    0.26    0.21 
   5  10  -1    0.35    0.24 
  -5 -10   1   -0.06    0.26 
   4  10  -1    0.20    0.23 
   4  10  -1    0.08    0.31 
  -4 -10   1    0.44    0.29 
  -4 -10   1    0.30    0.27 
   3  10  -1    1.39    0.22 
   3  10  -1    1.12    0.36 
  -3 -10   1    0.78    0.27 
  -3 -10   1    1.20    0.21 
   2  10  -1    2.03    0.37 
  -2 -10   1    1.44    0.23 
  -2 -10   1    1.24    0.30 
   1  10  -1    1.22    0.43 
  -1 -10   1    0.50    0.34 
  -1 -10   1    0.52    0.22 
   0  10  -1    1.86    0.42 
   0 -10   1    1.67    0.23 
   6   9  -1   -0.11    0.23 
  -6  -9   1    0.35    0.29 
   5   9  -1    1.65    0.23 
   5   9  -1    1.14    0.47 
  -5  -9   1    0.35    0.25 
   4   9  -1    7.08    0.39 
   4   9  -1    7.05    0.31 
   3   9  -1    2.01    0.34 
   3   9  -1    1.83    0.21 
  -3  -9   1    0.85    0.28 
  -3  -9   1    1.14    0.18 
   2   9  -1    4.60    0.37 
   2   9  -1    3.91    0.18 
  -2  -9   1    3.34    0.28 
  -2  -9   1    4.22    0.23 
   1   9  -1    3.22    0.39 
  -1  -9   1    2.96    0.21 
  -1  -9   1    2.47    0.34 
   0   9  -1    1.50    0.40 
   0  -9   1    0.10    0.33 
   0  -9   1    0.10    0.19 
  -1   9  -1    1.65    0.41 
   1  -9   1    0.60    0.36 
   1  -9   1    1.24    0.21 
   2  -9   1    0.39    0.23 
   7   8  -1    1.65    0.36 
  -7  -8   1    2.10    0.37 
   6   8  -1   10.00    0.52 
  -6  -8   1   10.43    0.54 
   5   8  -1    0.91    0.32 
   5   8  -1    0.76    0.22 
  -5  -8   1    1.07    0.30 
   4   8  -1    2.30    0.30 
   4   8  -1    2.71    0.23 
   3   8  -1   12.19    0.39 
   3   8  -1   12.51    0.46 
   2   8  -1    1.07    0.22 
   2   8  -1    1.52    0.14 
   2   8  -1    2.35    0.29 
  -2  -8   1    1.31    0.23 
  -2  -8   1    1.14    0.13 
   1   8  -1    1.09    0.33 
   1   8  -1    1.01    0.28 
   1   8  -1    1.05    0.10 
  -1  -8   1    0.75    0.25 
  -1  -8   1    1.13    0.18 
   0   8  -1    0.35    0.28 
   0   8  -1    0.18    0.34 
   0  -8   1    0.03    0.18 
   0  -8   1   -0.01    0.28 
  -1   8  -1    0.43    0.39 
  -1   8  -1    0.05    0.33 
   1  -8   1   -0.08    0.18 
   1  -8   1   -0.30    0.32 
  -2   8  -1    0.18    0.39 
  -2   8  -1    0.53    0.42 
   2  -8   1   -0.21    0.36 
   2  -8   1    0.26    0.22 
  -3   8  -1    0.12    0.45 
   3  -8   1    0.00    0.54 
   3  -8   1   -0.05    0.25 
   8   7  -1    5.77    0.36 
  -8  -7   1    5.36    0.45 
   7   7  -1    0.62    0.27 
  -7  -7   1    0.47    0.32 
   6   7  -1    2.52    0.45 
  -6  -7   1    4.01    0.50 
   5   7  -1    3.29    0.31 
  -5  -7   1    4.05    0.35 
   4   7  -1    2.27    0.16 
   4   7  -1    2.32    0.16 
   4   7  -1    2.56    0.24 
  -4  -7   1    2.27    0.28 
  -4  -7   1    2.58    0.23 
  -4  -7   1    2.33    0.09 
  -4  -7   1    2.25    0.15 
   3   7  -1    2.68    0.18 
   3   7  -1    2.12    0.22 
   3   7  -1    3.55    0.28 
  -3  -7   1    2.16    0.14 
  -3  -7   1    2.61    0.13 
  -3  -7   1    2.18    0.24 
   2   7  -1    7.77    0.32 
   2   7  -1    6.64    0.29 
   2   7  -1    7.27    0.23 
  -2  -7   1    6.62    0.22 
  -2  -7   1    7.08    0.21 
  -2  -7   1    6.44    0.29 
  -2  -7   1    6.29    0.28 
  -2  -7   1    7.54    0.22 
   1   7  -1   10.08    0.18 
   1   7  -1   10.08    0.29 
   1   7  -1   11.53    0.34 
  -1  -7   1   10.48    0.32 
  -1  -7   1   10.06    0.27 
  -1  -7   1   10.97    0.21 
  -1  -7   1    9.88    0.19 
   0   7  -1    5.89    0.33 
   0   7  -1    5.86    0.27 
   0  -7   1    5.92    0.18 
   0  -7   1    5.42    0.27 
   0  -7   1    5.74    0.20 
   0  -7   1    6.34    0.32 
  -1   7  -1    1.87    0.34 
  -1   7  -1    1.82    0.28 
   1  -7   1    1.69    0.29 
   1  -7   1    1.65    0.13 
  -2   7  -1    0.63    0.34 
   2  -7   1    0.80    0.34 
   2  -7   1    0.44    0.18 
  -3   7  -1   -0.09    0.30 
  -3   7  -1    0.44    0.27 
   3  -7   1   -0.08    0.21 
   3  -7   1    0.43    0.42 
  -4   7  -1    0.40    0.50 
  -4   7  -1    0.35    0.28 
   4  -7   1    0.48    0.53 
   4  -7   1   -0.02    0.23 
   8   6  -1    0.98    0.34 
  -8  -6   1    1.59    0.47 
   7   6  -1    1.03    0.26 
  -7  -6   1    1.04    0.39 
   6   6  -1    0.38    0.17 
  -6  -6   1    0.36    0.17 
  -6  -6   1    0.59    0.29 
   5   6  -1    0.71    0.10 
   5   6  -1    0.75    0.13 
  -5  -6   1    0.90    0.12 
  -5  -6   1    0.76    0.21 
  -5  -6   1    0.85    0.23 
  -5  -6   1    0.86    0.16 
   4   6  -1   44.20    1.51 
   4   6  -1   45.46    1.53 
  -4  -6   1   44.18    1.52 
  -4  -6   1   44.44    1.52 
  -4  -6   1   42.18    1.50 
   3   6  -1   13.28    0.45 
   3   6  -1   12.89    0.47 
   3   6  -1   13.80    0.50 
  -3  -6   1   12.03    0.43 
  -3  -6   1   12.48    0.45 
  -3  -6   1   13.76    0.48 
   2   6  -1   18.03    0.40 
   2   6  -1   17.26    0.39 
   2   6  -1   17.05    0.38 
   2   6  -1   17.19    0.35 
  -2  -6   1   17.72    0.39 
  -2  -6   1   17.17    0.34 
  -2  -6   1   17.06    0.38 
  -2  -6   1   17.50    0.34 
   1   6  -1    1.56    0.10 
   1   6  -1    1.54    0.18 
   1   6  -1    1.56    0.25 
  -1  -6   1    1.39    0.10 
  -1  -6   1    1.87    0.22 
  -1  -6   1    1.50    0.18 
  -1  -6   1    1.64    0.11 
   0   6  -1    0.54    0.27 
   0   6  -1    0.28    0.06 
   0   6  -1    0.36    0.20 
   0  -6   1    0.07    0.23 
   0  -6   1    0.27    0.21 
   0  -6   1    0.20    0.10 
   0  -6   1    0.33    0.10 
  -1   6  -1   20.89    0.40 
  -1   6  -1   20.60    0.49 
   1  -6   1   20.51    0.43 
   1  -6   1   21.58    0.46 
   1  -6   1   21.66    0.52 
   1  -6   1   20.27    0.47 
  -2   6  -1    1.21    0.30 
  -2   6  -1    1.17    0.22 
   2  -6   1    1.11    0.31 
   2  -6   1    0.95    0.18 
  -3   6  -1    0.18    0.37 
  -3   6  -1    0.51    0.25 
   3  -6   1    0.58    0.41 
   3  -6   1    0.02    0.18 
  -4   6  -1    7.68    0.31 
  -4   6  -1    7.46    0.38 
   4  -6   1    7.20    0.24 
   4  -6   1    7.85    0.43 
   4  -6   1    6.72    0.25 
  -5   6  -1    0.79    0.39 
  -5   6  -1    1.59    0.31 
   5  -6   1    1.36    0.59 
   5  -6   1    0.51    0.26 
   8   5  -1    0.30    0.21 
  -8  -5   1    0.12    0.39 
  -8  -5   1    0.41    0.27 
   7   5  -1    4.21    0.20 
  -7  -5   1    4.23    0.37 
  -7  -5   1    4.66    0.22 
   6   5  -1   13.11    0.57 
  -6  -5   1   13.32    0.57 
  -6  -5   1   14.16    0.56 
  -6  -5   1   14.51    0.62 
   5   5  -1    0.23    0.13 
   5   5  -1    0.18    0.17 
  -5  -5   1    0.14    0.23 
  -5  -5   1    0.09    0.13 
  -5  -5   1    0.15    0.19 
  -5  -5   1    0.23    0.13 
   4   5  -1    0.01    0.11 
   4   5  -1    0.38    0.05 
   4   5  -1    0.23    0.15 
  -4  -5   1    0.24    0.13 
  -4  -5   1    0.24    0.10 
  -4  -5   1    0.30    0.17 
  -4  -5   1    0.04    0.18 
   3   5  -1   37.56    0.85 
   3   5  -1   38.71    0.86 
   3   5  -1   37.70    0.85 
   3   5  -1   36.60    0.85 
  -3  -5   1   37.67    0.85 
  -3  -5   1   38.59    0.84 
  -3  -5   1   37.58    0.86 
  -3  -5   1   36.87    0.85 
  -3  -5   1   38.36    0.86 
   2   5  -1    5.53    0.15 
   2   5  -1    5.32    0.18 
   2   5  -1    5.49    0.19 
   2   5  -1    5.45    0.21 
  -2  -5   1    5.36    0.14 
  -2  -5   1    5.01    0.18 
  -2  -5   1    5.73    0.19 
   1   5  -1   63.89    1.14 
   1   5  -1   62.27    1.11 
   1   5  -1   61.54    1.12 
   1   5  -1   62.06    1.12 
  -1  -5   1   62.80    1.12 
  -1  -5   1   63.06    1.11 
  -1  -5   1   63.05    1.11 
  -1  -5   1   62.65    1.12 
  -1  -5   1   61.61    1.12 
   0   5  -1    6.69    0.22 
   0   5  -1    6.93    0.28 
   0   5  -1    7.59    0.33 
   0   5  -1    7.69    0.31 
   0  -5   1    7.03    0.29 
   0  -5   1    8.19    0.33 
   0  -5   1    7.52    0.24 
   0  -5   1    6.90    0.23 
  -1   5  -1    7.82    0.20 
  -1   5  -1    8.37    0.25 
  -1   5  -1    7.63    0.15 
   1  -5   1    7.62    0.17 
   1  -5   1    7.89    0.18 
   1  -5   1    8.58    0.29 
   1  -5   1    8.25    0.25 
  -2   5  -1   19.32    0.48 
  -2   5  -1   18.16    0.47 
   2  -5   1   18.29    0.47 
   2  -5   1   19.31    0.47 
   2  -5   1   19.52    0.54 
  -3   5  -1    1.29    0.35 
  -3   5  -1    1.20    0.22 
   3  -5   1    0.98    0.16 
   3  -5   1    0.83    0.16 
   3  -5   1    1.06    0.38 
  -4   5  -1    9.02    0.34 
  -4   5  -1    8.42    0.40 
   4  -5   1    8.20    0.29 
   4  -5   1    8.81    0.45 
   4  -5   1    8.19    0.27 
  -5   5  -1    3.68    0.31 
  -5   5  -1    2.71    0.37 
   5  -5   1    2.66    0.22 
   5  -5   1    3.81    0.59 
   5  -5   1    3.11    0.20 
  -6   5  -1    0.06    0.56 
   6  -5   1    0.51    0.70 
   8   4  -1    0.90    0.25 
  -8  -4   1    0.01    0.36 
  -8  -4   1    1.23    0.26 
   7   4  -1    1.68    0.22 
  -7  -4   1    2.07    0.22 
  -7  -4   1    1.04    0.31 
   6   4  -1    1.21    0.28 
  -6  -4   1    2.60    0.28 
  -6  -4   1    1.86    0.17 
  -6  -4   1    1.60    0.23 
   5   4  -1   24.88    0.53 
   5   4  -1   23.84    0.54 
   5   4  -1   24.56    0.53 
  -5  -4   1   25.36    0.55 
  -5  -4   1   24.11    0.56 
  -5  -4   1   25.06    0.54 
  -5  -4   1   23.90    0.53 
   4   4  -1    0.67    0.14 
   4   4  -1    0.13    0.12 
  -4  -4   1    0.26    0.15 
  -4  -4   1    0.16    0.10 
  -4  -4   1    0.24    0.16 
  -4  -4   1    0.16    0.09 
   3   4  -1   29.34    0.61 
   3   4  -1   28.48    0.60 
  -3  -4   1   29.08    0.60 
  -3  -4   1   28.58    0.60 
  -3  -4   1   28.03    0.60 
  -3  -4   1   28.39    0.61 
   2   4  -1   91.74    1.48 
   2   4  -1   89.08    1.48 
   2   4  -1   89.96    1.49 
   2   4  -1   91.29    1.48 
  -2  -4   1   88.96    1.48 
  -2  -4   1   89.42    1.49 
  -2  -4   1   91.01    1.48 
   1   4  -1    3.07    0.11 
   1   4  -1    2.97    0.14 
   1   4  -1    3.11    0.17 
   1   4  -1    3.40    0.15 
  -1  -4   1    3.13    0.16 
  -1  -4   1    3.05    0.11 
  -1  -4   1    2.98    0.10 
   0   4  -1   51.93    0.92 
   0   4  -1   52.65    0.89 
   0   4  -1   51.58    0.89 
   0  -4   1   51.67    0.91 
   0  -4   1   52.93    0.92 
   0  -4   1   52.18    0.90 
   0  -4   1   51.96    0.90 
  -1   4  -1   -0.07    0.13 
  -1   4  -1    0.18    0.14 
  -1   4  -1    0.20    0.21 
   1  -4   1   -0.02    0.10 
   1  -4   1    0.13    0.19 
   1  -4   1    0.39    0.20 
   1  -4   1    0.13    0.10 
  -2   4  -1    1.14    0.12 
  -2   4  -1    1.00    0.16 
  -2   4  -1    1.13    0.17 
   2  -4   1    0.86    0.24 
   2  -4   1    1.13    0.09 
   2  -4   1    1.28    0.09 
   2  -4   1    1.27    0.19 
  -3   4  -1   12.61    0.42 
  -3   4  -1   12.34    0.49 
  -3   4  -1   11.92    0.38 
   3  -4   1   12.37    0.39 
   3  -4   1   12.56    0.47 
   3  -4   1   12.71    0.38 
  -4   4  -1   -0.17    0.39 
  -4   4  -1    0.07    0.23 
   4  -4   1   -0.11    0.18 
   4  -4   1    0.00    0.15 
   4  -4   1   -0.27    0.44 
  -5   4  -1    5.31    0.30 
  -5   4  -1    5.23    0.49 
   5  -4   1    5.14    0.20 
   5  -4   1    4.42    0.24 
   5  -4   1    5.26    0.42 
  -6   4  -1    1.07    0.31 
  -6   4  -1    1.15    0.59 
   6  -4   1    0.78    0.22 
   6  -4   1    1.85    0.67 
   8   3  -1    0.59    0.16 
  -8  -3   1    0.78    0.37 
   7   3  -1    1.65    0.22 
  -7  -3   1    1.13    0.27 
  -7  -3   1    1.33    0.23 
   6   3  -1    0.67    0.17 
   6   3  -1    0.58    0.32 
  -6  -3   1    0.59    0.19 
  -6  -3   1    0.47    0.17 
  -6  -3   1    0.32    0.23 
   5   3  -1    0.18    0.17 
   5   3  -1    0.09    0.15 
   5   3  -1    0.30    0.14 
   5   3  -1    0.14    0.24 
  -5  -3   1   -0.15    0.19 
  -5  -3   1   -0.01    0.19 
  -5  -3   1    0.12    0.17 
  -5  -3   1    0.46    0.13 
   4   3  -1  123.96    2.70 
   4   3  -1  123.66    2.70 
   4   3  -1  126.64    2.70 
  -4  -3   1  128.79    2.71 
  -4  -3   1  129.63    2.71 
  -4  -3   1  124.04    2.70 
  -4  -3   1  128.69    2.71 
   3   3  -1   45.85    0.97 
  -3  -3   1   46.41    0.97 
  -3  -3   1   46.09    0.97 
  -3  -3   1   46.31    0.97 
  -3  -3   1   45.22    0.97 
  -3  -3   1   45.48    0.97 
   2   3  -1   44.23    0.85 
   2   3  -1   45.26    0.84 
   2   3  -1   44.05    0.84 
  -2  -3   1   44.54    0.84 
  -2  -3   1   44.98    0.84 
  -2  -3   1   43.98    0.84 
   1   3  -1  100.79    1.60 
   1   3  -1  101.24    1.60 
   1   3  -1  102.71    1.60 
   1   3  -1  103.13    1.60 
  -1  -3   1  101.94    1.60 
  -1  -3   1  103.74    1.60 
   0   3  -1   47.77    0.73 
   0   3  -1   47.99    0.75 
   0  -3   1   48.82    0.74 
   0  -3   1   48.79    0.75 
   0  -3   1   50.08    0.75 
  -1   3  -1   55.29    1.38 
   1  -3   1   57.60    1.37 
  -2   3  -1    7.48    0.21 
  -2   3  -1    7.77    0.29 
  -2   3  -1    8.33    0.25 
   2  -3   1    7.51    0.21 
   2  -3   1    7.25    0.20 
   2  -3   1    7.71    0.26 
   2  -3   1    8.31    0.31 
  -3   3  -1    0.03    0.18 
  -3   3  -1    0.05    0.12 
  -3   3  -1   -0.28    0.27 
  -3   3  -1    0.05    0.24 
   3  -3   1    0.02    0.11 
   3  -3   1   -0.18    0.12 
   3  -3   1    0.23    0.24 
   3  -3   1    0.02    0.14 
   3  -3   1   -0.36    0.29 
  -4   3  -1   24.97    0.61 
  -4   3  -1   25.74    0.58 
  -4   3  -1   25.70    0.55 
   4  -3   1   25.93    0.54 
   4  -3   1   27.10    0.70 
   4  -3   1   25.95    0.57 
   4  -3   1   25.16    0.52 
  -5   3  -1    0.34    0.19 
  -5   3  -1    0.29    0.33 
   5  -3   1    0.32    0.15 
   5  -3   1    0.12    0.49 
   5  -3   1    0.35    0.19 
  -6   3  -1   12.00    0.59 
  -6   3  -1   12.19    0.37 
   6  -3   1   11.76    0.27 
   6  -3   1   11.74    0.28 
   6  -3   1   11.05    0.49 
  -7   3  -1    1.02    0.35 
  -7   3  -1    0.81    0.67 
   7  -3   1   -0.14    0.66 
   7  -3   1    0.54    0.41 
   8   2  -1    1.38    0.21 
  -8  -2   1    1.22    0.28 
  -8  -2   1    0.57    0.44 
   7   2  -1    0.83    0.50 
   7   2  -1    1.27    0.21 
  -7  -2   1    0.85    0.25 
  -7  -2   1   -0.25    0.37 
   6   2  -1   19.07    0.50 
   6   2  -1   20.31    0.59 
  -6  -2   1   19.52    0.55 
  -6  -2   1   18.98    0.53 
  -6  -2   1   18.72    0.51 
   5   2  -1    0.83    0.16 
   5   2  -1    1.10    0.23 
   5   2  -1    1.05    0.13 
  -5  -2   1    1.02    0.18 
  -5  -2   1    1.21    0.12 
  -5  -2   1    0.99    0.16 
  -5  -2   1    1.23    0.21 
   4   2  -1    4.59    0.17 
   4   2  -1    4.19    0.17 
   4   2  -1    4.58    0.22 
   4   2  -1    4.32    0.16 
  -4  -2   1    4.71    0.18 
  -4  -2   1    4.31    0.14 
  -4  -2   1    4.58    0.16 
  -4  -2   1    4.64    0.20 
   3   2  -1   25.81    0.46 
   3   2  -1   25.28    0.45 
   3   2  -1   25.36    0.45 
   3   2  -1   26.10    0.46 
  -3  -2   1   26.26    0.45 
  -3  -2   1   25.26    0.45 
  -3  -2   1   25.02    0.45 
   2   2  -1  119.31    2.05 
   2   2  -1  119.93    2.05 
  -2  -2   1  119.54    2.05 
  -2  -2   1  121.26    2.05 
  -2  -2   1  121.08    2.05 
   1   2  -1   89.28    1.41 
   1   2  -1   90.06    1.40 
  -1  -2   1   89.25    1.40 
  -1  -2   1   87.40    1.40 
   0   2  -1    0.63    0.08 
   0   2  -1    0.64    0.04 
   0   2  -1    0.67    0.09 
   0   2  -1    0.54    0.09 
   0  -2   1    0.63    0.10 
   0  -2   1    0.55    0.05 
   0  -2   1    0.78    0.09 
   0  -2   1    0.61    0.06 
  -1   2  -1   98.86    1.63 
   1  -2   1   98.39    1.62 
   1  -2   1  100.91    1.62 
   1  -2   1   99.42    1.63 
  -2   2  -1   93.72    2.47 
  -2   2  -1   97.23    2.47 
  -2   2  -1   95.92    2.48 
   2  -2   1   96.97    2.47 
   2  -2   1   94.38    2.48 
   2  -2   1   96.08    2.48 
   2  -2   1   95.70    2.46 
  -3   2  -1   28.02    0.65 
  -3   2  -1   26.25    0.68 
  -3   2  -1   27.81    0.65 
  -3   2  -1   27.59    0.69 
   3  -2   1   27.72    0.68 
   3  -2   1   27.64    0.66 
   3  -2   1   27.54    0.71 
   3  -2   1   28.43    0.66 
   3  -2   1   27.64    0.64 
  -4   2  -1   19.83    0.46 
  -4   2  -1   19.32    0.48 
  -4   2  -1   19.37    0.45 
  -4   2  -1   21.13    0.57 
   4  -2   1   19.87    0.53 
   4  -2   1   19.01    0.42 
   4  -2   1   19.22    0.46 
   4  -2   1   19.55    0.44 
  -5   2  -1   28.70    0.66 
  -5   2  -1   28.00    0.76 
  -5   2  -1   27.89    0.68 
   5  -2   1   28.10    0.80 
   5  -2   1   26.66    0.62 
   5  -2   1   27.77    0.66 
   5  -2   1   27.80    0.64 
  -6   2  -1    6.23    0.29 
  -6   2  -1    6.68    0.54 
   6  -2   1    5.86    0.54 
   6  -2   1    5.67    0.22 
   6  -2   1    5.56    0.15 
   6  -2   1    5.62    0.22 
  -7   2  -1   19.59    0.71 
  -7   2  -1   20.56    0.48 
   7  -2   1   18.92    0.41 
   7  -2   1   19.20    0.41 
   7  -2   1   19.87    0.73 
   8   1  -1    0.67    0.18 
  -8  -1   1    1.00    0.55 
  -8  -1   1    0.89    0.29 
   7   1  -1    3.32    0.47 
   7   1  -1    2.97    0.18 
  -7  -1   1    3.21    0.40 
  -7  -1   1    2.90    0.26 
   6   1  -1    0.05    0.37 
   6   1  -1    0.33    0.14 
   6   1  -1    0.16    0.21 
  -6  -1   1    0.53    0.30 
  -6  -1   1    0.71    0.21 
  -6  -1   1    0.34    0.25 
  -6  -1   1    0.27    0.12 
   5   1  -1   33.45    0.79 
   5   1  -1   34.37    0.82 
   5   1  -1   34.29    0.77 
  -5  -1   1   35.43    0.81 
  -5  -1   1   34.99    0.79 
  -5  -1   1   33.23    0.78 
  -5  -1   1   34.74    0.82 
   4   1  -1    4.87    0.15 
   4   1  -1    5.41    0.20 
   4   1  -1    5.04    0.18 
   4   1  -1    4.67    0.17 
   4   1  -1    5.22    0.23 
  -4  -1   1    4.84    0.14 
  -4  -1   1    5.00    0.20 
  -4  -1   1    4.99    0.16 
  -4  -1   1    4.87    0.17 
  -4  -1   1    5.27    0.22 
   3   1  -1   68.61    1.72 
   3   1  -1   67.37    1.72 
   3   1  -1   68.04    1.72 
  -3  -1   1   65.10    1.72 
  -3  -1   1   67.67    1.73 
  -3  -1   1   66.79    1.72 
  -3  -1   1   65.61    1.72 
   2   1  -1    8.30    0.18 
   2   1  -1    7.88    0.16 
   2   1  -1    8.43    0.18 
   2   1  -1    8.79    0.18 
   2   1  -1    8.14    0.17 
  -2  -1   1    8.28    0.17 
  -2  -1   1    8.33    0.17 
  -2  -1   1    8.76    0.19 
  -2  -1   1    7.91    0.16 
   1   1  -1   14.89    0.11 
  -1  -1   1   14.77    0.12 
   0   1  -1   87.95    0.17 
   0   1  -1   88.22    0.17 
  -1   1  -1  200.63    6.13 
  -1   1  -1  211.25    6.12 
  -1   1  -1  208.05    6.12 
   1  -1   1  208.31    6.12 
   1  -1   1  199.11    6.13 
   1  -1   1  206.63    6.12 
   1  -1   1  200.79    6.13 
  -2   1  -1   84.88    2.15 
  -2   1  -1   81.32    2.15 
  -2   1  -1   79.39    2.14 
  -2   1  -1   81.69    2.15 
   2  -1   1   84.40    2.15 
   2  -1   1   85.61    2.15 
   2  -1   1   81.59    2.15 
   2  -1   1   81.47    2.16 
   2  -1   1   82.70    2.14 
  -3   1  -1  169.99    4.55 
  -3   1  -1  168.29    4.55 
  -3   1  -1  164.57    4.55 
  -3   1  -1  165.68    4.54 
  -3   1  -1  165.99    4.55 
   3  -1   1  169.20    4.55 
   3  -1   1  162.94    4.56 
   3  -1   1  164.06    4.55 
   3  -1   1  171.90    4.55 
   3  -1   1  166.15    4.54 
  -4   1  -1    0.32    0.12 
  -4   1  -1    0.72    0.18 
  -4   1  -1    0.67    0.13 
  -4   1  -1    0.82    0.30 
  -4   1  -1    0.12    0.25 
   4  -1   1    0.31    0.14 
   4  -1   1    0.39    0.17 
   4  -1   1    0.66    0.23 
   4  -1   1    0.52    0.14 
   4  -1   1    0.46    0.33 
  -5   1  -1   28.53    0.61 
  -5   1  -1   31.44    0.72 
  -5   1  -1   29.87    0.60 
  -5   1  -1   30.16    0.60 
  -5   1  -1   29.90    0.64 
   5  -1   1   29.50    0.58 
   5  -1   1   30.18    0.61 
   5  -1   1   31.37    0.74 
   5  -1   1   30.34    0.62 
  -6   1  -1   12.45    0.45 
  -6   1  -1   11.94    0.33 
   6  -1   1   12.49    0.34 
   6  -1   1   12.42    0.29 
   6  -1   1   12.88    0.33 
   6  -1   1   12.80    0.55 
  -7   1  -1    3.07    0.55 
  -7   1  -1    2.53    0.23 
   7  -1   1    2.64    0.25 
   7  -1   1    3.19    0.57 
   7  -1   1    2.38    0.17 
   8  -1   1    0.98    0.17 
   8   0  -1    0.77    0.17 
  -8   0   1    0.20    0.54 
  -8   0   1    0.92    0.31 
   7   0  -1   10.33    0.36 
   7   0  -1   10.97    0.58 
   7   0  -1   10.45    0.30 
  -7   0   1   11.22    0.55 
  -7   0   1   10.81    0.38 
   6   0  -1    1.70    0.21 
   6   0  -1    1.91    0.14 
   6   0  -1    1.92    0.40 
  -6   0   1    1.81    0.38 
  -6   0   1    1.87    0.24 
  -6   0   1    2.18    0.13 
  -6   0   1    2.40    0.29 
   5   0  -1    0.28    0.11 
   5   0  -1    0.02    0.17 
   5   0  -1    0.00    0.32 
  -5   0   1    0.09    0.24 
  -5   0   1    0.20    0.19 
  -5   0   1   -0.06    0.11 
  -5   0   1   -0.16    0.29 
   4   0  -1   59.48    1.47 
   4   0  -1   62.20    1.46 
   4   0  -1   63.47    1.47 
   4   0  -1   62.62    1.45 
  -4   0   1   60.68    1.46 
  -4   0   1   60.60    1.46 
  -4   0   1   62.33    1.48 
  -4   0   1   61.81    1.47 
   3   0  -1   25.52    0.65 
   3   0  -1   25.90    0.66 
   3   0  -1   24.90    0.67 
   3   0  -1   24.61    0.65 
   3   0  -1   25.99    0.64 
  -3   0   1   25.82    0.67 
  -3   0   1   25.58    0.65 
  -3   0   1   25.45    0.66 
  -3   0   1   25.43    0.64 
   2   0  -1   52.09    1.35 
   2   0  -1   51.45    1.35 
   2   0  -1   52.71    1.35 
  -2   0   1   51.76    1.35 
  -2   0   1   52.76    1.35 
  -2   0   1   52.01    1.36 
   1   0  -1  101.38    1.71 
   1   0  -1  101.13    1.71 
   1   0  -1  100.66    1.71 
  -1   0   1  101.07    1.71 
  -1   0   1  100.26    1.71 
   0   0  -1    1.47    0.00 
   0   0  -1    1.50    0.00 
   0   0  -1    1.47    0.00 
   0   0  -1    1.48    0.00 
   0   0   1    1.47    0.00 
   0   0   1    1.49    0.00 
   0   0   1    1.47    0.00 
   0   0   1    1.49    0.00 
  -1   0  -1  179.32    2.07 
   1   0   1  182.05    2.07 
  -2   0  -1   39.47    0.88 
   2   0   1   39.32    0.88 
   2   0   1   39.81    0.88 
  -3   0  -1   53.20    1.35 
  -3   0  -1   50.70    1.35 
  -3   0  -1   53.01    1.36 
   3   0   1   52.93    1.36 
   3   0   1   53.32    1.35 
   3   0   1   51.80    1.36 
  -4   0  -1  108.07    2.67 
  -4   0  -1  105.19    2.66 
  -4   0  -1  106.10    2.68 
  -4   0  -1  110.80    2.67 
   4   0   1  107.34    2.67 
   4   0   1  109.88    2.67 
   4   0   1  104.72    2.68 
   4   0   1  106.58    2.68 
   4   0   1  108.08    2.67 
  -5   0  -1   23.08    0.57 
  -5   0  -1   21.87    0.54 
  -5   0  -1   21.97    0.54 
  -5   0  -1   21.51    0.58 
  -5   0  -1   22.15    0.59 
   5   0   1   22.77    0.55 
   5   0   1   22.99    0.65 
   5   0   1   22.76    0.53 
  -6   0  -1   11.71    0.47 
  -6   0  -1   11.55    0.36 
  -6   0  -1   11.60    0.42 
   6   0   1   11.26    0.34 
   6   0   1   11.69    0.52 
   6   0   1   10.80    0.29 
  -7   0  -1    2.65    0.46 
  -7   0  -1    2.77    0.22 
   7   0   1    3.00    0.54 
   7   0   1    2.57    0.17 
  -8   0  -1   -0.06    0.58 
  -8   0  -1    0.82    0.32 
   8   0   1    0.03    0.19 
   7  -1  -1    0.05    0.14 
   7  -1  -1    0.30    0.24 
   7  -1  -1    0.32    0.51 
  -7   1   1   -0.21    0.52 
  -7   1   1    0.26    0.30 
   6  -1  -1   37.62    0.91 
   6  -1  -1   35.70    0.75 
   6  -1  -1   35.45    0.78 
  -6   1   1   36.22    0.88 
  -6   1   1   33.90    0.77 
  -6   1   1   35.38    0.76 
   5  -1  -1    1.44    0.11 
   5  -1  -1    1.81    0.37 
   5  -1  -1    1.50    0.17 
   5  -1  -1    1.63    0.13 
  -5   1   1    1.67    0.21 
  -5   1   1    1.36    0.35 
  -5   1   1    1.71    0.11 
  -5   1   1    1.55    0.29 
   4  -1  -1    5.74    0.34 
   4  -1  -1    5.42    0.21 
   4  -1  -1    5.25    0.20 
   4  -1  -1    5.53    0.18 
  -4   1   1    5.57    0.22 
  -4   1   1    5.03    0.26 
  -4   1   1    5.46    0.19 
  -4   1   1    5.41    0.24 
  -4   1   1    5.65    0.31 
   3  -1  -1  182.00    5.15 
   3  -1  -1  186.25    5.14 
   3  -1  -1  188.18    5.14 
   3  -1  -1  191.20    5.15 
   3  -1  -1  189.13    5.14 
  -3   1   1  186.96    5.15 
  -3   1   1  186.30    5.15 
  -3   1   1  188.50    5.14 
  -3   1   1  185.91    5.14 
   2  -1  -1   40.55    1.19 
   2  -1  -1   41.13    1.18 
   2  -1  -1   41.14    1.18 
   2  -1  -1   40.88    1.17 
   2  -1  -1   39.60    1.19 
   2  -1  -1   40.86    1.18 
  -2   1   1   40.30    1.19 
  -2   1   1   41.10    1.18 
  -2   1   1   40.59    1.18 
  -2   1   1   40.41    1.19 
   1  -1  -1  645.72   18.78 
   1  -1  -1  648.52   18.78 
   1  -1  -1  667.40   18.77 
   1  -1  -1  668.31   18.76 
  -1   1   1  654.62   18.76 
  -1   1   1  651.71   18.76 
  -1   1   1  649.48   18.77 
  -1   1   1  663.43   18.77 
   0   1   1   95.44    0.54 
   0   1   1   95.74    0.54 
  -1  -1  -1   62.43    0.57 
  -2  -1  -1  141.84    2.86 
  -2  -1  -1  139.94    2.86 
  -2  -1  -1  141.00    2.86 
   2   1   1  139.71    2.86 
   2   1   1  142.13    2.86 
   2   1   1  140.75    2.86 
  -3  -1  -1   21.11    0.41 
  -3  -1  -1   22.22    0.43 
  -3  -1  -1   22.18    0.44 
  -3  -1  -1   22.44    0.42 
  -3  -1  -1   21.34    0.42 
   3   1   1   21.40    0.42 
   3   1   1   21.98    0.43 
   3   1   1   22.53    0.43 
  -4  -1  -1   10.73    0.32 
  -4  -1  -1   11.35    0.35 
  -4  -1  -1    9.72    0.27 
  -4  -1  -1   10.08    0.27 
  -4  -1  -1    9.98    0.29 
   4   1   1    9.98    0.29 
   4   1   1   10.42    0.34 
   4   1   1   11.04    0.32 
  -5  -1  -1   24.07    0.52 
  -5  -1  -1   23.49    0.47 
  -5  -1  -1   24.27    0.52 
  -5  -1  -1   23.37    0.46 
  -5  -1  -1   23.72    0.49 
   5   1   1   25.63    0.52 
   5   1   1   23.04    0.46 
   5   1   1   23.97    0.53 
  -6  -1  -1    7.71    0.39 
  -6  -1  -1    8.15    0.35 
  -6  -1  -1    8.07    0.43 
   6   1   1    7.88    0.47 
   6   1   1    7.96    0.31 
  -7  -1  -1   44.75    0.80 
  -7  -1  -1   43.84    0.74 
   7   1   1   43.57    0.71 
   7   1   1   44.51    0.83 
  -8  -1  -1    1.30    0.29 
  -8  -1  -1    0.77    0.55 
   8   1   1    0.48    0.19 
   7  -2  -1   -0.13    0.56 
   7  -2  -1   -0.13    0.26 
  -7   2   1    0.79    0.25 
  -7   2   1   -0.01    0.43 
   6  -2  -1    4.80    0.22 
   6  -2  -1    4.39    0.42 
   6  -2  -1    4.76    0.29 
   6  -2  -1    4.78    0.24 
  -6   2   1    5.08    0.52 
  -6   2   1    5.13    0.34 
   5  -2  -1   44.54    0.92 
   5  -2  -1   44.46    0.81 
   5  -2  -1   44.82    0.83 
   5  -2  -1   44.59    0.83 
  -5   2   1   44.94    0.84 
  -5   2   1   44.73    0.82 
   4  -2  -1   15.07    0.40 
   4  -2  -1   15.01    0.37 
   4  -2  -1   15.03    0.39 
   4  -2  -1   15.32    0.51 
  -4   2   1   15.01    0.42 
  -4   2   1   15.18    0.39 
  -4   2   1   15.45    0.50 
  -4   2   1   15.90    0.50 
   3  -2  -1  405.23   10.48 
   3  -2  -1  419.85   10.47 
   3  -2  -1  422.90   10.48 
   3  -2  -1  413.22   10.47 
   3  -2  -1  418.40   10.47 
  -3   2   1  411.80   10.48 
  -3   2   1  413.81   10.47 
  -3   2   1  409.87   10.49 
   2  -2  -1  395.68   10.96 
   2  -2  -1  384.31   10.96 
   2  -2  -1  400.44   10.96 
   2  -2  -1  392.52   10.96 
   2  -2  -1  400.87   10.96 
  -2   2   1  394.41   10.95 
  -2   2   1  384.54   10.96 
  -2   2   1  393.02   10.97 
  -2   2   1  387.10   10.96 
   1  -2  -1  115.66    3.37 
   1  -2  -1  113.68    3.38 
   1  -2  -1  114.97    3.37 
   1  -2  -1  115.77    3.38 
  -1   2   1  116.28    3.38 
  -1   2   1  114.95    3.37 
  -1   2   1  116.67    3.37 
   0  -2  -1  124.33    2.44 
   0   2   1  128.40    2.45 
   0   2   1  123.96    2.44 
  -1  -2  -1   33.69    0.69 
  -1  -2  -1   33.31    0.69 
   1   2   1   33.84    0.69 
   1   2   1   34.04    0.69 
  -2  -2  -1   95.55    1.76 
  -2  -2  -1   94.73    1.77 
  -2  -2  -1   96.28    1.77 
   2   2   1   95.70    1.77 
   2   2   1   94.90    1.77 
   2   2   1   93.52    1.76 
  -3  -2  -1  188.57    3.83 
  -3  -2  -1  189.79    3.84 
  -3  -2  -1  191.23    3.84 
   3   2   1  185.55    3.83 
   3   2   1  190.68    3.84 
   3   2   1  192.14    3.83 
  -4  -2  -1   24.13    0.59 
  -4  -2  -1   24.12    0.58 
  -4  -2  -1   24.54    0.57 
  -4  -2  -1   25.43    0.58 
  -4  -2  -1   23.61    0.58 
   4   2   1   24.25    0.59 
   4   2   1   25.13    0.58 
   4   2   1   23.01    0.57 
  -5  -2  -1   53.59    1.07 
  -5  -2  -1   53.05    1.06 
  -5  -2  -1   54.69    1.07 
  -5  -2  -1   56.04    1.08 
  -5  -2  -1   53.51    1.07 
   5   2   1   52.73    1.07 
   5   2   1   54.52    1.08 
  -6  -2  -1    3.05    0.28 
  -6  -2  -1    2.90    0.28 
   6   2   1    3.28    0.36 
   6   2   1    3.21    0.19 
  -7  -2  -1    2.18    0.37 
  -7  -2  -1    2.35    0.24 
   7   2   1    3.07    0.45 
   7   2   1    2.70    0.20 
  -8  -2  -1    1.11    0.41 
  -8  -2  -1    1.08    0.27 
   8   2   1    0.91    0.21 
   7  -3  -1    3.59    0.65 
   7  -3  -1    3.64    0.27 
  -7   3   1    2.72    0.93 
   6  -3  -1    8.84    0.28 
   6  -3  -1    8.59    0.23 
   6  -3  -1    9.17    0.58 
  -6   3   1    9.71    0.57 
  -6   3   1    9.70    0.35 
   5  -3  -1   23.98    0.54 
   5  -3  -1   23.56    0.53 
   5  -3  -1   22.53    0.62 
  -5   3   1   24.87    0.70 
  -5   3   1   24.01    0.53 
  -5   3   1   24.34    0.55 
   4  -3  -1   58.57    1.21 
   4  -3  -1   58.91    1.21 
   4  -3  -1   59.10    1.19 
  -4   3   1   58.91    1.22 
  -4   3   1   59.13    1.26 
  -4   3   1   58.72    1.20 
   3  -3  -1    2.70    0.29 
   3  -3  -1    2.42    0.16 
   3  -3  -1    2.68    0.17 
  -3   3   1    2.56    0.14 
  -3   3   1    1.97    0.21 
  -3   3   1    2.50    0.17 
  -3   3   1    2.80    0.31 
   2  -3  -1   53.51    1.48 
   2  -3  -1   53.26    1.46 
   2  -3  -1   53.96    1.46 
   2  -3  -1   52.24    1.48 
  -2   3   1   53.56    1.46 
  -2   3   1   52.73    1.46 
  -2   3   1   53.51    1.48 
  -2   3   1   51.45    1.47 
   1  -3  -1   31.49    0.91 
   1  -3  -1   31.89    0.90 
   1  -3  -1   32.18    0.92 
  -1   3   1   30.49    0.91 
   0  -3  -1   40.45    0.61 
   0   3   1   39.00    0.62 
   0   3   1   39.32    0.62 
   0   3   1   40.24    0.61 
  -1  -3  -1  303.99    6.30 
  -1  -3  -1  313.17    6.31 
   1   3   1  312.29    6.31 
   1   3   1  307.18    6.31 
  -2  -3  -1   22.59    0.45 
  -2  -3  -1   22.47    0.43 
  -2  -3  -1   22.32    0.45 
   2   3   1   22.83    0.45 
   2   3   1   22.89    0.45 
   2   3   1   21.69    0.44 
  -3  -3  -1   14.13    0.31 
  -3  -3  -1   14.32    0.34 
  -3  -3  -1   14.48    0.31 
  -3  -3  -1   14.20    0.33 
   3   3   1   14.01    0.32 
   3   3   1   14.20    0.34 
   3   3   1   13.81    0.32 
   3   3   1   14.28    0.32 
  -4  -3  -1   76.97    1.56 
  -4  -3  -1   78.24    1.57 
  -4  -3  -1   78.21    1.56 
  -4  -3  -1   78.92    1.57 
   4   3   1   76.32    1.56 
   4   3   1   79.60    1.57 
   4   3   1   78.43    1.57 
   4   3   1   77.81    1.57 
  -5  -3  -1    2.54    0.21 
  -5  -3  -1    2.77    0.14 
  -5  -3  -1    2.89    0.22 
  -5  -3  -1    2.64    0.15 
  -5  -3  -1    2.74    0.24 
   5   3   1    3.30    0.19 
   5   3   1    2.76    0.28 
  -6  -3  -1   22.59    0.58 
  -6  -3  -1   22.61    0.59 
  -6  -3  -1   22.15    0.54 
   6   3   1   21.69    0.55 
   6   3   1   21.39    0.57 
  -7  -3  -1    4.64    0.25 
  -7  -3  -1    3.62    0.30 
   7   3   1    4.65    0.24 
   7   3   1    5.04    0.41 
  -8  -3  -1    0.56    0.28 
  -8  -3  -1    0.09    0.34 
   8   3   1   -0.04    0.18 
   6  -4  -1    3.87    0.44 
   6  -4  -1    4.74    0.24 
  -6   4   1    4.58    0.55 
  -6   4   1    4.74    0.27 
   5  -4  -1    0.09    0.19 
   5  -4  -1   -0.07    0.18 
   5  -4  -1    0.45    0.50 
  -5   4   1    0.33    0.46 
  -5   4   1    0.16    0.21 
   4  -4  -1    3.01    0.19 
   4  -4  -1    3.25    0.19 
   4  -4  -1    3.01    0.40 
  -4   4   1    2.83    0.13 
  -4   4   1    3.17    0.37 
  -4   4   1    3.13    0.19 
   3  -4  -1    0.99    0.31 
   3  -4  -1    0.92    0.16 
   3  -4  -1    1.18    0.14 
  -3   4   1    0.94    0.28 
  -3   4   1    1.13    0.20 
  -3   4   1    0.78    0.12 
   2  -4  -1    7.54    0.32 
   2  -4  -1    6.64    0.22 
   2  -4  -1    7.17    0.32 
   2  -4  -1    7.13    0.23 
  -2   4   1    6.92    0.30 
  -2   4   1    7.31    0.25 
  -1   4   1   93.29    1.87 
  -1   4   1   96.54    1.88 
   0  -4  -1    1.79    0.14 
   0  -4  -1    1.73    0.08 
   0  -4  -1    1.85    0.08 
   0  -4  -1    1.85    0.13 
   0   4   1    1.74    0.15 
   0   4   1    1.84    0.17 
   0   4   1    1.63    0.09 
  -1  -4  -1    4.06    0.20 
  -1  -4  -1    3.69    0.15 
  -1  -4  -1    3.97    0.21 
  -1  -4  -1    3.94    0.15 
   1   4   1    4.24    0.16 
   1   4   1    4.72    0.21 
   1   4   1    3.90    0.21 
  -2  -4  -1  227.63    4.59 
  -2  -4  -1  224.75    4.59 
   2   4   1  229.31    4.59 
   2   4   1  224.30    4.59 
   2   4   1  221.91    4.59 
  -3  -4  -1   40.11    0.80 
  -3  -4  -1   39.93    0.81 
  -3  -4  -1   39.34    0.82 
   3   4   1   39.46    0.80 
   3   4   1   40.02    0.82 
   3   4   1   39.14    0.81 
  -4  -4  -1   39.25    0.79 
  -4  -4  -1   37.60    0.79 
  -4  -4  -1   38.76    0.80 
  -4  -4  -1   38.03    0.80 
   4   4   1   38.34    0.80 
   4   4   1   38.35    0.79 
   4   4   1   38.38    0.80 
   4   4   1   37.95    0.80 
  -5  -4  -1   45.73    0.97 
  -5  -4  -1   47.11    0.99 
  -5  -4  -1   48.55    0.98 
  -5  -4  -1   46.09    0.99 
   5   4   1   46.13    0.99 
   5   4   1   47.30    0.98 
   5   4   1   47.69    0.99 
  -6  -4  -1    1.50    0.27 
  -6  -4  -1    1.52    0.11 
  -6  -4  -1    1.44    0.29 
   6   4   1    1.49    0.16 
   6   4   1    1.21    0.31 
  -7  -4  -1   41.80    1.03 
   7   4   1   41.48    1.04 
  -8  -4  -1   12.52    0.39 
  -8  -4  -1   10.80    0.47 
   8   4   1   11.33    0.35 
  -9  -4  -1    0.44    0.45 
   6  -5  -1    4.20    0.63 
  -6   5   1    3.71    0.47 
   5  -5  -1   -0.03    0.52 
   5  -5  -1    0.28    0.23 
   5  -5  -1   -0.13    0.21 
  -5   5   1    0.35    0.49 
  -5   5   1    0.74    0.29 
   4  -5  -1    2.13    0.43 
   4  -5  -1    2.35    0.22 
   4  -5  -1    2.11    0.20 
  -4   5   1    2.65    0.26 
  -4   5   1    2.42    0.40 
   3  -5  -1   19.87    0.41 
   3  -5  -1   20.73    0.52 
   3  -5  -1   19.12    0.39 
  -3   5   1   18.57    0.43 
  -3   5   1   19.65    0.41 
   2  -5  -1   19.73    0.35 
   2  -5  -1   19.84    0.30 
  -2   5   1   19.44    0.37 
  -2   5   1   21.35    0.34 
   1  -5  -1   10.34    0.29 
   1  -5  -1    9.83    0.22 
   1  -5  -1   10.21    0.23 
   1  -5  -1    9.53    0.26 
  -1   5   1   10.18    0.25 
  -1   5   1    9.62    0.19 
  -1   5   1   10.26    0.30 
   0  -5  -1   32.88    0.54 
   0  -5  -1   31.95    0.54 
   0   5   1   31.61    0.57 
   0   5   1   33.83    0.59 
   0   5   1   32.32    0.55 
  -1  -5  -1    0.16    0.18 
   1   5   1    0.23    0.17 
  -2  -5  -1    1.34    0.15 
  -2  -5  -1    1.18    0.16 
   2   5   1    1.03    0.09 
   2   5   1    1.15    0.18 
   2   5   1    1.16    0.17 
   2   5   1    1.09    0.15 
  -3  -5  -1   51.18    0.94 
  -3  -5  -1   51.75    0.94 
   3   5   1   50.46    0.94 
   3   5   1   50.73    0.94 
   3   5   1   52.75    0.93 
   3   5   1   52.75    0.94 
  -4  -5  -1    3.17    0.20 
   4   5   1    3.75    0.19 
   4   5   1    4.02    0.17 
   4   5   1    3.00    0.19 
  -5  -5  -1   42.09    1.01 
  -5  -5  -1   42.72    1.02 
   5   5   1   43.07    1.00 
   6   5   1   19.07    0.54 
  -7  -5  -1    0.68    0.39 
  -7  -5  -1    1.20    0.21 
   7   5   1    1.33    0.20 
  -8  -5  -1    6.04    0.42 
  -8  -5  -1    7.52    0.39 
   8   5   1    6.59    0.36 
   5  -6  -1    0.18    0.44 
   5  -6  -1    0.27    0.56 
  -5   6   1    0.20    0.50 
  -5   6   1    0.79    0.25 
   4  -6  -1   10.33    0.28 
   4  -6  -1   11.43    0.51 
   4  -6  -1    9.97    0.25 
  -4   6   1   11.03    0.33 
  -4   6   1    9.64    0.36 
   3  -6  -1    2.06    0.36 
   3  -6  -1    1.83    0.20 
  -3   6   1    1.81    0.35 
  -3   6   1    2.43    0.25 
   2  -6  -1    2.95    0.19 
   2  -6  -1    3.25    0.31 
  -2   6   1    3.31    0.21 
  -2   6   1    2.94    0.11 
  -2   6   1    2.97    0.31 
   1  -6  -1    3.84    0.15 
   1  -6  -1    3.99    0.16 
   1  -6  -1    3.79    0.20 
  -1   6   1    4.01    0.27 
  -1   6   1    4.06    0.17 
   0  -6  -1    1.65    0.21 
   0  -6  -1    1.52    0.26 
   0  -6  -1    1.86    0.11 
   0  -6  -1    1.87    0.12 
   0   6   1    1.75    0.13 
   0   6   1    1.60    0.05 
   0   6   1    1.88    0.23 
  -1  -6  -1   25.22    0.50 
  -1  -6  -1   24.37    0.53 
  -1  -6  -1   26.28    0.56 
   1   6   1   24.49    0.54 
   1   6   1   24.67    0.49 
  -3  -6  -1    7.77    0.28 
  -3  -6  -1    7.27    0.29 
   3   6   1    8.23    0.27 
   3   6   1    7.75    0.23 
   3   6   1    7.76    0.29 
  -4  -6  -1    6.73    0.75 
   4   6   1    8.29    0.74 
   4   6   1    8.87    0.74 
  -6  -6  -1    4.91    0.40 
  -6  -6  -1    5.44    0.23 
   6   6   1    3.79    0.39 
   6   6   1    4.82    0.25 
  -7  -6  -1    2.67    0.51 
   7   6   1    1.90    0.35 
  -8  -6  -1    3.39    0.47 
   8   6   1    4.07    0.24 
   4  -7  -1    1.49    0.46 
   4  -7  -1    1.64    0.21 
   4  -7  -1    1.93    0.23 
  -4   7   1    2.35    0.48 
  -4   7   1    2.59    0.30 
   3  -7  -1    0.78    0.38 
   3  -7  -1    0.73    0.19 
  -3   7   1    0.68    0.25 
  -3   7   1    0.43    0.37 
   2  -7  -1    0.81    0.18 
   2  -7  -1    0.20    0.33 
  -2   7   1    0.67    0.34 
  -2   7   1    0.78    0.23 
   1  -7  -1    1.47    0.28 
   1  -7  -1    1.48    0.16 
  -1   7   1    1.54    0.30 
  -1   7   1    1.67    0.18 
   0  -7  -1    3.07    0.26 
   0  -7  -1    2.86    0.15 
   0  -7  -1    2.72    0.15 
   0  -7  -1    2.50    0.25 
   0   7   1    2.85    0.28 
  -1  -7  -1    2.41    0.13 
  -1  -7  -1    2.75    0.12 
  -1  -7  -1    2.18    0.23 
  -1  -7  -1    2.11    0.33 
   1   7   1    2.25    0.29 
   1   7   1    2.20    0.09 
   1   7   1    2.68    0.27 
  -2  -7  -1   10.96    0.29 
  -2  -7  -1   11.35    0.29 
  -2  -7  -1   10.14    0.38 
   2   7   1   11.51    0.32 
   2   7   1   11.88    0.40 
   2   7   1   10.36    0.38 
  -3  -7  -1   42.70    2.16 
   3   7   1   45.55    2.14 
   3   7   1   45.42    2.16 
  -4  -7  -1    0.74    0.30 
  -4  -7  -1    1.57    0.29 
   4   7   1    2.11    0.22 
   4   7   1    2.48    0.25 
   4   7   1    1.15    0.27 
  -5  -7  -1    2.05    0.36 
   5   7   1    2.10    0.30 
   5   7   1    1.74    0.34 
  -6  -7  -1    5.67    0.50 
   6   7   1    4.69    0.43 
  -7  -7  -1    6.67    0.54 
   7   7   1    5.42    0.38 
  -8  -7  -1    2.66    0.56 
   8   7   1    0.99    0.31 
   3  -8  -1    1.39    0.32 
   3  -8  -1    1.31    0.25 
  -3   8   1    2.65    0.30 
  -3   8   1    1.98    0.36 
   2  -8  -1    2.31    0.20 
   2  -8  -1    1.97    0.36 
  -2   8   1    1.78    0.38 
  -2   8   1    2.12    0.23 
   1  -8  -1    0.24    0.33 
   1  -8  -1    0.01    0.18 
  -1   8   1    0.39    0.26 
   0  -8  -1    6.52    0.19 
   0  -8  -1    6.45    0.32 
   0   8   1    6.48    0.34 
  -1  -8  -1    2.73    0.29 
  -1  -8  -1    3.69    0.47 
  -1  -8  -1    2.83    0.19 
   1   8   1    5.59    0.38 
   1   8   1    3.42    0.33 
  -2  -8  -1    3.07    0.27 
   2   8   1    3.76    0.14 
   2   8   1    3.40    0.29 
   2   8   1    3.61    0.26 
   3   8   1    0.45    0.22 
   3   8   1    0.21    0.27 
   3   8   1    0.58    0.14 
  -4  -8  -1    3.37    0.42 
   4   8   1    2.86    0.33 
   4   8   1    3.32    0.38 
  -5  -8  -1    5.18    0.53 
   5   8   1    3.83    0.43 
   5   8   1    3.88    0.47 
  -6  -8  -1    2.79    0.38 
   6   8   1    2.15    0.24 
  -7  -8  -1    1.05    0.39 
   7   8   1    0.46    0.27 
   2  -9  -1    0.49    0.23 
  -2   9   1   -0.08    0.43 
   1  -9  -1    0.63    0.19 
   1  -9  -1    0.03    0.36 
  -1   9   1    0.39    0.40 
   0  -9  -1    0.05    0.19 
   0  -9  -1    0.01    0.33 
   0   9   1    0.20    0.36 
   0   9   1    0.79    0.39 
  -1  -9  -1    1.51    0.32 
  -1  -9  -1    1.71    0.18 
   1   9   1    1.78    0.34 
   1   9   1    1.62    0.35 
  -2  -9  -1    0.25    0.19 
  -2  -9  -1    0.07    0.31 
   2   9   1    0.12    0.29 
  -3  -9  -1    1.48    0.29 
   3   9   1    1.80    0.17 
   3   9   1    1.62    0.28 
   4   9   1    4.22    0.34 
   4   9   1    4.10    0.26 
  -5  -9  -1    1.19    0.39 
   5   9   1    1.11    0.24 
  -6  -9  -1    2.57    0.40 
   6   9   1    2.02    0.29 
  -7  -9  -1    0.35    0.38 
   7   9   1    0.96    0.29 
   0 -10  -1    0.57    0.20 
   0  10   1    0.71    0.41 
  -1 -10  -1    0.65    0.21 
  -1 -10  -1    0.43    0.37 
   1  10   1    0.85    0.37 
  -2 -10  -1    2.16    0.17 
  -2 -10  -1    1.72    0.38 
   2  10   1    2.17    0.34 
  -3 -10  -1    0.24    0.18 
  -3 -10  -1    0.36    0.37 
   3  10   1    0.12    0.32 
  -4 -10  -1    0.00    0.31 
   4  10   1    0.40    0.22 
   4  10   1    0.72    0.52 
   5  10   1    1.22    0.23 
   5  10  -2    0.50    0.25 
   4  10  -2    1.03    0.34 
   4  10  -2    1.34    0.23 
  -4 -10   2    0.93    0.27 
   3  10  -2    0.53    0.22 
   3  10  -2   -0.02    0.36 
  -3 -10   2    0.49    0.31 
  -3 -10   2    0.09    0.19 
   2  10  -2    1.05    0.39 
  -2 -10   2    0.43    0.34 
  -2 -10   2    1.17    0.25 
   1  10  -2    1.38    0.40 
  -1 -10   2    1.39    0.39 
  -1 -10   2    1.26    0.24 
   6   9  -2    1.08    0.20 
   5   9  -2    0.48    0.22 
   5   9  -2    0.25    0.35 
  -5  -9   2   -0.12    0.22 
   4   9  -2    0.77    0.31 
  -4  -9   2    0.45    0.24 
   3   9  -2    3.63    0.22 
   3   9  -2    3.80    0.35 
  -3  -9   2    2.87    0.26 
  -3  -9   2    3.65    0.20 
   2   9  -2    1.24    0.35 
   2   9  -2    1.26    0.17 
  -2  -9   2    1.07    0.17 
  -2  -9   2    0.80    0.30 
   1   9  -2    1.51    0.37 
  -1  -9   2    0.92    0.21 
  -1  -9   2    1.42    0.35 
   0   9  -2    2.85    0.39 
   0  -9   2    2.63    0.22 
   0  -9   2    2.63    0.34 
  -1   9  -2    0.60    0.43 
   1  -9   2    0.16    0.22 
   1  -9   2    0.29    0.38 
   2  -9   2    0.61    0.24 
   7   8  -2    0.85    0.28 
   6   8  -2    1.30    0.29 
  -6  -8   2    1.15    0.27 
   5   8  -2    9.94    0.50 
   5   8  -2    9.98    0.44 
   4   8  -2    4.44    0.32 
   4   8  -2    4.01    0.20 
  -4  -8   2    2.97    0.23 
   3   8  -2    3.31    0.35 
   3   8  -2    3.02    0.24 
   2   8  -2    1.70    0.24 
   2   8  -2    2.38    0.15 
   2   8  -2    2.04    0.32 
  -2  -8   2    1.36    0.25 
  -2  -8   2    2.02    0.16 
   1   8  -2    0.10    0.34 
   1   8  -2    1.00    0.24 
   1   8  -2    0.71    0.09 
  -1  -8   2    0.71    0.18 
  -1  -8   2    0.85    0.26 
   0   8  -2    3.06    0.36 
   0   8  -2    2.62    0.29 
   0  -8   2    2.72    0.30 
   0  -8   2    2.92    0.21 
  -1   8  -2    1.42    0.35 
  -1   8  -2    2.27    0.40 
   1  -8   2    1.69    0.21 
   1  -8   2    1.93    0.34 
  -2   8  -2    0.99    0.40 
  -2   8  -2    0.14    0.39 
   2  -8   2    0.75    0.43 
   2  -8   2    0.64    0.23 
  -3   8  -2    6.33    0.48 
   3  -8   2    5.07    0.26 
   7   7  -2    4.77    0.31 
  -7  -7   2    4.48    0.31 
   6   7  -2    4.36    0.27 
  -6  -7   2    4.35    0.26 
   5   7  -2    4.41    0.25 
  -5  -7   2    4.75    0.26 
  -5  -7   2    4.48    0.22 
   4   7  -2   16.29    0.59 
   4   7  -2   15.88    0.54 
  -4  -7   2   16.72    0.52 
  -4  -7   2   16.07    0.56 
   3   7  -2    3.55    0.27 
   3   7  -2    3.47    0.16 
   3   7  -2    2.80    0.17 
  -3  -7   2    2.85    0.24 
  -3  -7   2    3.67    0.12 
  -3  -7   2    3.64    0.13 
  -3  -7   2    3.50    0.14 
  -3  -7   2    2.73    0.20 
   2   7  -2    1.71    0.14 
   2   7  -2    2.51    0.30 
   2   7  -2    1.43    0.20 
  -2  -7   2    1.48    0.22 
  -2  -7   2    1.65    0.24 
  -2  -7   2    1.76    0.17 
  -2  -7   2    1.78    0.12 
  -2  -7   2    1.37    0.09 
   1   7  -2    1.97    0.12 
   1   7  -2    2.09    0.24 
   1   7  -2    3.00    0.30 
  -1  -7   2    2.42    0.30 
  -1  -7   2    1.97    0.14 
  -1  -7   2    1.75    0.22 
  -1  -7   2    1.89    0.14 
   0   7  -2    1.56    0.32 
   0   7  -2    0.85    0.08 
   0   7  -2    0.70    0.24 
   0  -7   2    0.71    0.14 
   0  -7   2    0.47    0.27 
   0  -7   2    0.82    0.26 
   0  -7   2    0.53    0.16 
  -1   7  -2    6.08    0.36 
  -1   7  -2    5.69    0.33 
   1  -7   2    5.68    0.22 
   1  -7   2    6.10    0.34 
   1  -7   2    6.65    0.38 
  -2   7  -2    0.70    0.38 
  -2   7  -2    0.08    0.35 
   2  -7   2    0.17    0.37 
   2  -7   2    0.19    0.21 
  -3   7  -2    0.08    0.41 
   3  -7   2   -0.10    0.21 
   3  -7   2   -0.19    0.45 
  -4   7  -2    1.12    0.31 
  -4   7  -2    1.25    0.49 
   4  -7   2    0.81    0.25 
   4  -7   2    1.27    0.55 
   8   6  -2    2.50    0.30 
  -8  -6   2    2.30    0.42 
   7   6  -2    0.20    0.25 
  -7  -6   2    0.22    0.35 
  -7  -6   2    0.34    0.25 
   6   6  -2   14.69    0.51 
  -6  -6   2   14.63    0.53 
  -6  -6   2   15.98    0.50 
   5   6  -2    0.64    0.15 
   5   6  -2    0.45    0.13 
   5   6  -2    0.50    0.18 
  -5  -6   2    0.72    0.16 
  -5  -6   2    0.46    0.18 
  -5  -6   2    0.32    0.20 
  -5  -6   2    0.49    0.14 
   4   6  -2    6.44    0.22 
   4   6  -2    5.99    0.25 
   3   6  -2    8.12    0.37 
   3   6  -2    7.67    0.39 
   3   6  -2    8.17    0.41 
  -3  -6   2    7.61    0.37 
  -3  -6   2    7.43    0.35 
   2   6  -2    0.71    0.11 
   2   6  -2    0.40    0.15 
   2   6  -2    1.62    0.23 
   2   6  -2    0.82    0.18 
  -2  -6   2    0.62    0.08 
  -2  -6   2    0.73    0.08 
  -2  -6   2    0.52    0.16 
  -2  -6   2    0.58    0.18 
   1   6  -2    4.00    0.28 
   1   6  -2    3.91    0.17 
   1   6  -2    3.84    0.24 
  -1  -6   2    3.61    0.19 
  -1  -6   2    3.81    0.17 
  -1  -6   2    3.98    0.25 
  -1  -6   2    3.85    0.25 
   0   6  -2    3.28    0.09 
   0   6  -2    3.85    0.27 
   0   6  -2    3.31    0.21 
   0  -6   2    3.25    0.23 
   0  -6   2    3.45    0.13 
   0  -6   2    3.30    0.16 
   0  -6   2    3.41    0.24 
  -1   6  -2    0.25    0.29 
  -1   6  -2    0.25    0.08 
  -1   6  -2    0.35    0.24 
   1  -6   2    0.11    0.15 
   1  -6   2    0.23    0.27 
   1  -6   2    0.32    0.27 
   1  -6   2    0.35    0.16 
  -2   6  -2    0.41    0.32 
   2  -6   2    0.35    0.34 
   2  -6   2    0.22    0.18 
  -3   6  -2    1.35    0.40 
  -3   6  -2    0.63    0.26 
   3  -6   2    0.52    0.21 
   3  -6   2    1.24    0.44 
  -4   6  -2    2.86    0.23 
  -4   6  -2    3.06    0.46 
   4  -6   2    3.37    0.54 
   4  -6   2    2.51    0.22 
  -5   6  -2    3.32    0.35 
  -5   6  -2    3.33    0.56 
   5  -6   2    2.70    0.28 
   5  -6   2    3.67    0.67 
   8   5  -2    0.40    0.20 
  -8  -5   2    0.47    0.40 
  -8  -5   2    0.90    0.28 
   7   5  -2    4.62    0.23 
  -7  -5   2    4.59    0.38 
  -7  -5   2    4.89    0.27 
   6   5  -2    3.23    0.25 
  -6  -5   2    3.02    0.22 
  -6  -5   2    3.05    0.21 
  -6  -5   2    3.79    0.32 
   5   5  -2   33.28    0.81 
  -5  -5   2   32.34    0.81 
  -5  -5   2   32.68    0.80 
  -5  -5   2   33.04    0.82 
  -5  -5   2   33.68    0.81 
   4   5  -2    5.36    0.13 
   4   5  -2    5.69    0.16 
   4   5  -2    5.47    0.14 
  -4  -5   2    5.54    0.15 
  -4  -5   2    5.30    0.15 
  -4  -5   2    5.86    0.12 
  -4  -5   2    5.93    0.16 
  -4  -5   2    5.69    0.15 
   3   5  -2    7.15    0.21 
   3   5  -2    6.86    0.23 
  -3  -5   2    7.27    0.20 
  -3  -5   2    7.09    0.22 
  -3  -5   2    7.20    0.23 
   2   5  -2   12.59    0.31 
   2   5  -2   13.79    0.36 
   2   5  -2   12.79    0.30 
   2   5  -2   12.68    0.32 
  -2  -5   2   12.63    0.30 
  -2  -5   2   12.83    0.31 
   1   5  -2    5.39    0.15 
   1   5  -2    5.98    0.22 
   1   5  -2    5.59    0.20 
   1   5  -2    5.88    0.23 
  -1  -5   2    5.70    0.15 
  -1  -5   2    5.28    0.20 
  -1  -5   2    5.52    0.16 
  -1  -5   2    5.63    0.20 
  -1  -5   2    5.47    0.14 
   0   5  -2    3.33    0.08 
   0   5  -2    3.34    0.22 
   0   5  -2    3.34    0.08 
   0   5  -2    3.29    0.23 
   0   5  -2    3.29    0.18 
   0  -5   2    3.30    0.20 
   0  -5   2    3.08    0.10 
   0  -5   2    3.19    0.19 
   0  -5   2    3.01    0.13 
  -1   5  -2    3.26    0.28 
  -1   5  -2    2.75    0.11 
  -1   5  -2    3.04    0.22 
   1  -5   2    2.82    0.13 
   1  -5   2    3.27    0.24 
   1  -5   2    3.01    0.20 
   1  -5   2    2.93    0.13 
  -2   5  -2    2.92    0.20 
  -2   5  -2    3.17    0.29 
   2  -5   2    2.88    0.31 
   2  -5   2    2.82    0.17 
   2  -5   2    3.08    0.27 
  -3   5  -2   33.22    0.76 
  -3   5  -2   31.90    0.68 
   3  -5   2   31.55    0.67 
   3  -5   2   33.69    0.79 
   3  -5   2   30.27    0.67 
  -4   5  -2    1.51    0.43 
  -4   5  -2    1.36    0.26 
   4  -5   2    1.70    0.51 
   4  -5   2    1.26    0.23 
   4  -5   2    1.24    0.16 
  -5   5  -2    2.15    0.52 
  -5   5  -2    2.15    0.23 
   5  -5   2    2.58    0.62 
   5  -5   2    1.84    0.23 
  -6   5  -2    0.77    0.62 
   6  -5   2   -0.26    0.69 
   6  -5   2    0.13    0.25 
   8   4  -2    0.38    0.25 
  -8  -4   2    0.75    0.26 
  -8  -4   2   -0.12    0.36 
   7   4  -2    8.48    0.29 
  -7  -4   2    8.31    0.29 
  -7  -4   2    7.85    0.34 
   6   4  -2    1.37    0.15 
   6   4  -2    1.34    0.24 
  -6  -4   2    1.36    0.29 
  -6  -4   2    1.43    0.20 
  -6  -4   2    1.45    0.20 
   5   4  -2    5.61    0.19 
   5   4  -2    4.66    0.16 
   5   4  -2    4.80    0.12 
  -5  -4   2    4.76    0.19 
  -5  -4   2    4.41    0.19 
  -5  -4   2    5.25    0.18 
  -5  -4   2    4.85    0.24 
   4   4  -2   66.89    1.38 
   4   4  -2   68.16    1.39 
  -4  -4   2   68.77    1.39 
  -4  -4   2   65.86    1.39 
  -4  -4   2   65.61    1.39 
  -4  -4   2   67.72    1.38 
   3   4  -2    6.13    0.22 
   3   4  -2    6.53    0.25 
   3   4  -2    6.32    0.23 
  -3  -4   2    5.71    0.23 
  -3  -4   2    6.35    0.23 
  -3  -4   2    6.41    0.22 
  -3  -4   2    6.31    0.23 
  -3  -4   2    6.10    0.23 
   2   4  -2   16.49    0.36 
   2   4  -2   16.83    0.37 
   2   4  -2   16.94    0.39 
  -2  -4   2   16.87    0.37 
  -2  -4   2   17.28    0.36 
  -2  -4   2   16.21    0.37 
   1   4  -2   46.53    0.80 
   1   4  -2   46.93    0.78 
   1   4  -2   46.38    0.79 
   1   4  -2   46.10    0.78 
  -1  -4   2   46.57    0.79 
  -1  -4   2   46.42    0.78 
  -1  -4   2   47.56    0.79 
   0   4  -2   54.03    0.86 
   0   4  -2   53.57    0.89 
   0   4  -2   53.91    0.88 
   0   4  -2   54.84    0.86 
   0  -4   2   54.52    0.88 
   0  -4   2   54.64    0.87 
   0  -4   2   55.48    0.89 
   0  -4   2   53.95    0.87 
  -1   4  -2   70.22    1.86 
  -1   4  -2   67.54    1.85 
   1  -4   2   68.48    1.85 
   1  -4   2   69.04    1.84 
   1  -4   2   71.19    1.86 
  -2   4  -2    4.58    0.20 
  -2   4  -2    4.49    0.19 
  -2   4  -2    4.37    0.29 
   2  -4   2    4.46    0.24 
   2  -4   2    5.79    0.35 
   2  -4   2    4.40    0.19 
   2  -4   2    4.43    0.19 
  -3   4  -2    2.37    0.22 
  -3   4  -2    2.12    0.26 
   3  -4   2    2.00    0.14 
   3  -4   2    1.96    0.38 
   3  -4   2    1.91    0.17 
  -4   4  -2    0.09    0.29 
  -4   4  -2    0.10    0.23 
   4  -4   2    0.00    0.34 
   4  -4   2   -0.13    0.19 
   4  -4   2    0.33    0.14 
  -5   4  -2    0.48    0.28 
  -5   4  -2   -0.02    0.47 
   5  -4   2    0.07    0.17 
   5  -4   2   -0.06    0.22 
   5  -4   2    0.24    0.57 
  -6   4  -2   -0.31    0.29 
  -6   4  -2    0.45    0.59 
   6  -4   2    0.32    0.68 
   6  -4   2   -0.60    0.24 
   8   3  -2    1.65    0.17 
  -8  -3   2    1.40    0.36 
  -8  -3   2    1.70    0.26 
   7   3  -2    0.12    0.20 
  -7  -3   2    0.49    0.23 
  -7  -3   2   -0.01    0.29 
   6   3  -2   19.22    0.50 
   6   3  -2   18.58    0.43 
  -6  -3   2   18.27    0.45 
  -6  -3   2   19.38    0.44 
  -6  -3   2   19.21    0.45 
   5   3  -2    9.36    0.27 
   5   3  -2    9.94    0.29 
   5   3  -2    9.81    0.33 
  -5  -3   2   10.48    0.34 
  -5  -3   2    9.39    0.30 
  -5  -3   2    9.97    0.29 
  -5  -3   2    9.74    0.31 
   4   3  -2    0.31    0.12 
   4   3  -2    0.13    0.12 
   4   3  -2    0.16    0.09 
  -4  -3   2    0.14    0.11 
  -4  -3   2    0.09    0.16 
  -4  -3   2    0.06    0.09 
  -4  -3   2    0.35    0.15 
  -4  -3   2    0.15    0.15 
   3   3  -2   47.17    1.02 
  -3  -3   2   47.25    1.02 
  -3  -3   2   48.33    1.03 
  -3  -3   2   49.13    1.02 
  -3  -3   2   46.73    1.02 
   2   3  -2    2.56    0.08 
   2   3  -2    2.84    0.12 
   2   3  -2    2.96    0.10 
   2   3  -2    2.80    0.09 
  -2  -3   2    2.70    0.11 
  -2  -3   2    2.84    0.10 
  -2  -3   2    2.96    0.09 
  -2  -3   2    2.77    0.10 
  -2  -3   2    2.84    0.10 
  -2  -3   2    2.92    0.12 
   1   3  -2   44.92    0.76 
   1   3  -2   45.63    0.75 
   1   3  -2   44.64    0.75 
   1   3  -2   46.62    0.76 
  -1  -3   2   44.90    0.75 
  -1  -3   2   45.27    0.75 
   0   3  -2   26.98    0.47 
   0   3  -2   26.29    0.48 
   0   3  -2   26.35    0.46 
   0   3  -2   26.90    0.49 
   0  -3   2   26.73    0.47 
   0  -3   2   26.15    0.48 
   0  -3   2   26.41    0.48 
   0  -3   2   26.76    0.48 
  -1   3  -2   19.89    0.33 
  -1   3  -2   18.58    0.31 
  -1   3  -2   18.66    0.35 
   1  -3   2   18.90    0.32 
   1  -3   2   18.89    0.36 
   1  -3   2   18.45    0.31 
  -2   3  -2   81.66    2.02 
  -2   3  -2   81.69    2.02 
   2  -3   2   83.07    2.02 
   2  -3   2   82.24    2.03 
   2  -3   2   79.16    2.01 
   2  -3   2   80.87    2.01 
  -3   3  -2    4.19    0.23 
  -3   3  -2    4.37    0.27 
  -3   3  -2    4.42    0.15 
  -3   3  -2    4.07    0.19 
   3  -3   2    4.46    0.12 
   3  -3   2    4.17    0.26 
   3  -3   2    4.33    0.16 
   3  -3   2    4.58    0.25 
  -4   3  -2    0.30    0.17 
  -4   3  -2    0.03    0.37 
   4  -3   2    0.28    0.40 
   4  -3   2    0.25    0.19 
   4  -3   2    0.06    0.11 
  -5   3  -2    4.68    0.24 
  -5   3  -2    5.24    0.51 
   5  -3   2    4.46    0.25 
   5  -3   2    5.20    0.56 
   5  -3   2    5.13    0.21 
   5  -3   2    4.43    0.15 
  -6   3  -2    1.24    0.59 
  -6   3  -2    1.14    0.30 
   6  -3   2    0.48    0.60 
   6  -3   2    0.85    0.20 
   6  -3   2    0.40    0.23 
  -7   3  -2    0.03    0.32 
  -7   3  -2    0.00    0.67 
   7  -3   2   -0.41    0.68 
   7  -3   2   -0.35    0.24 
   8   2  -2    0.32    0.21 
  -8  -2   2    0.12    0.37 
  -8  -2   2    0.61    0.26 
   7   2  -2   15.76    0.36 
  -7  -2   2   15.07    0.40 
  -7  -2   2   15.82    0.48 
   6   2  -2    3.52    0.14 
   6   2  -2    4.24    0.32 
  -6  -2   2    3.70    0.25 
  -6  -2   2    3.54    0.16 
  -6  -2   2    3.90    0.21 
  -6  -2   2    3.77    0.25 
   5   2  -2   56.68    1.11 
   5   2  -2   57.00    1.11 
   5   2  -2   53.24    1.10 
  -5  -2   2   55.98    1.10 
  -5  -2   2   54.41    1.09 
  -5  -2   2   54.09    1.09 
  -5  -2   2   55.16    1.10 
   4   2  -2    1.78    0.14 
   4   2  -2    1.68    0.09 
   4   2  -2    1.59    0.18 
   4   2  -2    1.64    0.13 
   4   2  -2    1.74    0.15 
  -4  -2   2    1.49    0.10 
  -4  -2   2    1.55    0.15 
  -4  -2   2    1.61    0.13 
  -4  -2   2    1.69    0.14 
   3   2  -2    4.58    0.07 
   3   2  -2    4.59    0.13 
   3   2  -2    4.95    0.12 
   3   2  -2    5.07    0.13 
   3   2  -2    4.83    0.11 
  -3  -2   2    5.00    0.12 
  -3  -2   2    4.93    0.11 
  -3  -2   2    4.75    0.10 
  -3  -2   2    4.83    0.13 
   2   2  -2   62.84    1.25 
   2   2  -2   60.65    1.25 
  -2  -2   2   63.90    1.26 
  -2  -2   2   61.91    1.25 
  -2  -2   2   60.78    1.26 
  -2  -2   2   60.64    1.25 
   1   2  -2  105.12    1.56 
  -1  -2   2  104.04    1.56 
  -1  -2   2  102.34    1.56 
  -1  -2   2  103.75    1.56 
   0   2  -2   76.37    1.34 
   0   2  -2   75.97    1.34 
   0   2  -2   75.69    1.34 
   0   2  -2   76.92    1.34 
   0  -2   2   76.48    1.34 
   0  -2   2   76.81    1.34 
  -1   2  -2   41.15    1.04 
  -1   2  -2   40.94    1.03 
  -1   2  -2   41.04    1.04 
   1  -2   2   41.04    1.03 
   1  -2   2   40.16    1.03 
  -2   2  -2    1.40    0.10 
  -2   2  -2    1.56    0.14 
  -2   2  -2    1.71    0.16 
  -2   2  -2    1.74    0.15 
   2  -2   2    1.53    0.10 
   2  -2   2    1.53    0.18 
   2  -2   2    1.62    0.10 
   2  -2   2    1.70    0.09 
   2  -2   2    1.69    0.14 
  -3   2  -2  110.78    3.08 
  -3   2  -2  113.52    3.08 
  -3   2  -2  109.52    3.09 
  -3   2  -2  109.01    3.09 
   3  -2   2  109.23    3.09 
   3  -2   2  111.23    3.07 
   3  -2   2  109.48    3.08 
   3  -2   2  112.28    3.08 
  -4   2  -2    1.73    0.20 
  -4   2  -2    1.81    0.23 
  -4   2  -2    1.62    0.33 
  -4   2  -2    2.10    0.15 
   4  -2   2    1.63    0.30 
   4  -2   2    1.90    0.12 
   4  -2   2    1.88    0.17 
  -5   2  -2    3.99    0.25 
  -5   2  -2    3.92    0.32 
   5  -2   2    4.93    0.48 
   5  -2   2    4.11    0.21 
   5  -2   2    4.16    0.16 
   5  -2   2    3.92    0.12 
  -6   2  -2   20.61    0.51 
  -6   2  -2   21.80    0.70 
   6  -2   2   22.08    0.73 
   6  -2   2   20.12    0.48 
   6  -2   2   19.26    0.43 
   6  -2   2   21.05    0.48 
  -7   2  -2   -0.08    0.23 
  -7   2  -2   -0.20    0.62 
   7  -2   2    0.29    0.23 
   7  -2   2   -0.06    0.24 
   7  -2   2   -0.33    0.64 
   8   1  -2    1.39    0.19 
  -8  -1   2    1.18    0.51 
  -8  -1   2    1.89    0.30 
   7   1  -2   13.15    0.29 
   7   1  -2   13.19    0.36 
  -7  -1   2   13.91    0.50 
  -7  -1   2   13.71    0.37 
   6   1  -2    0.13    0.23 
   6   1  -2    0.08    0.15 
   6   1  -2    0.14    0.36 
  -6  -1   2   -0.07    0.16 
  -6  -1   2   -0.09    0.26 
  -6  -1   2   -0.05    0.33 
  -6  -1   2   -0.07    0.11 
   5   1  -2    3.93    0.29 
   5   1  -2    3.56    0.14 
   5   1  -2    3.70    0.15 
  -5  -1   2    3.50    0.11 
  -5  -1   2    4.21    0.28 
  -5  -1   2    4.17    0.23 
  -5  -1   2    3.64    0.19 
   4   1  -2   74.30    1.74 
   4   1  -2   73.79    1.75 
   4   1  -2   75.68    1.74 
  -4  -1   2   73.35    1.74 
  -4  -1   2   72.02    1.73 
  -4  -1   2   74.66    1.74 
   3   1  -2    4.69    0.13 
   3   1  -2    4.88    0.15 
   3   1  -2    5.16    0.16 
   3   1  -2    5.15    0.19 
   3   1  -2    4.99    0.15 
  -3  -1   2    5.09    0.18 
  -3  -1   2    5.23    0.17 
  -3  -1   2    5.09    0.16 
  -3  -1   2    4.78    0.12 
   2   1  -2   22.14    0.37 
   2   1  -2   21.82    0.37 
   2   1  -2   21.65    0.37 
  -2  -1   2   22.05    0.38 
  -2  -1   2   21.81    0.38 
  -2  -1   2   22.05    0.38 
   1   1  -2  233.94    4.16 
   1   1  -2  227.66    4.16 
   1   1  -2  236.04    4.16 
  -1  -1   2  229.21    4.16 
  -1  -1   2  231.59    4.16 
   0   1  -2  130.33    2.17 
   0   1  -2  129.83    2.17 
   0  -1   2  130.22    2.17 
   0  -1   2  127.23    2.17 
  -1   1  -2  295.15    8.00 
  -1   1  -2  296.24    8.00 
  -1   1  -2  300.60    8.00 
   1  -1   2  292.67    8.00 
   1  -1   2  301.42    8.00 
  -2   1  -2    0.55    0.12 
  -2   1  -2    0.78    0.09 
  -2   1  -2    0.72    0.12 
  -2   1  -2    0.69    0.10 
   2  -1   2    0.90    0.11 
   2  -1   2    0.82    0.08 
   2  -1   2    0.75    0.19 
   2  -1   2    0.79    0.07 
   2  -1   2    0.78    0.05 
  -3   1  -2  114.82    3.15 
  -3   1  -2  112.92    3.15 
  -3   1  -2  115.81    3.13 
  -3   1  -2  119.12    3.14 
  -3   1  -2  111.27    3.14 
   3  -1   2  116.43    3.13 
   3  -1   2  113.79    3.14 
   3  -1   2  118.42    3.14 
   3  -1   2  112.42    3.15 
  -4   1  -2   40.37    1.06 
  -4   1  -2   40.50    1.03 
  -4   1  -2   40.06    1.02 
  -4   1  -2   39.14    1.05 
  -4   1  -2   40.75    1.02 
   4  -1   2   39.17    1.07 
   4  -1   2   40.12    1.01 
   4  -1   2   41.23    1.03 
   4  -1   2   39.37    1.03 
   4  -1   2   40.98    1.03 
  -5   1  -2    1.38    0.15 
  -5   1  -2    1.59    0.22 
  -5   1  -2    1.25    0.16 
  -5   1  -2    1.33    0.27 
   5  -1   2    1.41    0.17 
   5  -1   2    1.30    0.31 
   5  -1   2    1.17    0.18 
  -6   1  -2   11.51    0.54 
  -6   1  -2   10.39    0.30 
   6  -1   2   11.00    0.31 
   6  -1   2   11.60    0.58 
   6  -1   2   10.90    0.31 
   6  -1   2   10.77    0.26 
  -7   1  -2    9.46    0.29 
  -7   1  -2   10.46    0.58 
   7  -1   2    9.09    0.22 
   7  -1   2    9.30    0.61 
  -8   1  -2   -0.08    0.81 
  -8   1  -2    0.23    0.28 
   8  -1   2    0.17    0.63 
   8  -1   2   -0.15    0.17 
   8   0  -2    1.11    0.29 
   8   0  -2    0.92    0.19 
  -8   0   2    0.76    0.53 
  -8   0   2    1.35    0.32 
   7   0  -2    0.91    0.26 
   7   0  -2    0.43    0.15 
   7   0  -2    0.50    0.50 
  -7   0   2    0.23    0.44 
  -7   0   2    0.68    0.28 
   6   0  -2    9.73    0.25 
   6   0  -2    9.94    0.30 
   6   0  -2   10.75    0.51 
  -6   0   2    9.38    0.23 
  -6   0   2   10.95    0.38 
  -6   0   2    9.98    0.32 
  -6   0   2    9.92    0.43 
   5   0  -2    2.30    0.13 
   5   0  -2    2.52    0.34 
   5   0  -2    2.75    0.20 
  -5   0   2    2.51    0.30 
  -5   0   2    2.70    0.25 
  -5   0   2    2.28    0.12 
  -5   0   2    2.57    0.17 
   4   0  -2    1.11    0.11 
   4   0  -2    1.07    0.18 
   4   0  -2    1.11    0.24 
   4   0  -2    0.78    0.15 
   4   0  -2    1.05    0.17 
  -4   0   2    1.21    0.22 
  -4   0   2    0.92    0.23 
  -4   0   2    0.98    0.17 
  -4   0   2    0.79    0.10 
  -4   0   2    0.95    0.14 
   3   0  -2  115.39    2.09 
   3   0  -2  116.57    2.08 
  -3   0   2  116.23    2.08 
  -3   0   2  119.06    2.08 
  -3   0   2  116.46    2.09 
   2   0  -2    7.99    0.19 
   2   0  -2    7.85    0.19 
   2   0  -2    8.22    0.19 
   2   0  -2    8.31    0.21 
   2   0  -2    8.16    0.17 
  -2   0   2    8.06    0.19 
  -2   0   2    7.75    0.18 
  -2   0   2    7.99    0.17 
  -2   0   2    7.43    0.20 
  -2   0   2    7.41    0.20 
   1   0  -2    0.41    0.06 
   1   0  -2    0.32    0.04 
   1   0  -2    0.45    0.05 
   1   0  -2    0.36    0.06 
   1   0  -2    0.41    0.05 
  -1   0   2    0.41    0.04 
  -1   0   2    0.49    0.05 
  -1   0   2    0.42    0.07 
  -1   0   2    0.42    0.06 
   0   0  -2   22.15    0.02 
   0   0  -2   22.14    0.01 
   0   0   2   22.15    0.01 
   0   0   2   22.19    0.02 
   0   0   2   22.16    0.01 
   0   0   2   22.13    0.01 
  -1   0  -2    1.30    0.08 
  -1   0  -2    1.20    0.09 
  -1   0  -2    1.15    0.06 
   1   0   2    1.08    0.07 
   1   0   2    1.21    0.08 
   1   0   2    1.12    0.06 
   1   0   2    1.20    0.08 
   1   0   2    1.20    0.10 
  -2   0  -2  311.24    6.58 
  -2   0  -2  312.48    6.58 
   2   0   2  313.33    6.58 
   2   0   2  301.12    6.58 
   2   0   2  311.33    6.58 
  -3   0  -2   35.47    0.83 
  -3   0  -2   33.68    0.82 
  -3   0  -2   36.10    0.81 
  -3   0  -2   35.69    0.83 
   3   0   2   34.81    0.84 
   3   0   2   35.60    0.83 
   3   0   2   33.69    0.82 
  -4   0  -2   21.37    0.46 
  -4   0  -2   20.56    0.47 
  -4   0  -2   21.05    0.45 
  -4   0  -2   20.78    0.50 
  -4   0  -2   20.91    0.48 
   4   0   2   21.38    0.46 
   4   0   2   20.54    0.46 
   4   0   2   21.08    0.47 
   4   0   2   21.67    0.47 
   4   0   2   21.76    0.54 
  -5   0  -2   50.29    1.19 
  -5   0  -2   50.84    1.21 
  -5   0  -2   50.66    1.19 
  -5   0  -2   49.00    1.21 
  -5   0  -2   50.32    1.22 
   5   0   2   51.71    1.21 
   5   0   2   49.65    1.24 
   5   0   2   51.54    1.19 
  -6   0  -2    0.20    0.18 
  -6   0  -2   -0.03    0.29 
   6   0   2    0.10    0.44 
   6   0   2    0.11    0.15 
  -7   0  -2   17.00    0.36 
  -7   0  -2   17.74    0.57 
   7   0   2   18.74    0.64 
   7   0   2   16.75    0.32 
  -8   0  -2    1.60    0.32 
  -8   0  -2    0.64    0.58 
   8   0   2    1.15    0.19 
   8   0   2    1.54    0.65 
   7  -1  -2    0.73    0.50 
   7  -1  -2    1.15    0.17 
   7  -1  -2    1.46    0.26 
  -7   1   2    1.40    0.23 
  -7   1   2    1.42    0.52 
   6  -1  -2    3.03    0.23 
   6  -1  -2    3.33    0.17 
   6  -1  -2    3.37    0.46 
  -6   1   2    2.98    0.43 
  -6   1   2    3.38    0.22 
   5  -1  -2    9.69    0.27 
   5  -1  -2    9.92    0.23 
   5  -1  -2   10.29    0.41 
  -5   1   2   10.20    0.40 
  -5   1   2    9.28    0.21 
  -5   1   2    9.82    0.37 
  -5   1   2    9.50    0.26 
   4  -1  -2    9.66    0.39 
   4  -1  -2    9.12    0.25 
   4  -1  -2    8.19    0.28 
  -4   1   2    8.80    0.30 
  -4   1   2    8.33    0.35 
  -4   1   2    8.72    0.25 
  -4   1   2    9.63    0.37 
   3  -1  -2    1.22    0.13 
   3  -1  -2    1.37    0.20 
   3  -1  -2    1.01    0.14 
   3  -1  -2    1.24    0.09 
   3  -1  -2    1.00    0.08 
   3  -1  -2    1.28    0.18 
  -3   1   2    1.34    0.21 
  -3   1   2    0.98    0.14 
  -3   1   2    1.03    0.15 
  -3   1   2    1.03    0.08 
   2  -1  -2   95.51    2.55 
   2  -1  -2   92.82    2.55 
   2  -1  -2   95.86    2.55 
   2  -1  -2   97.67    2.55 
   2  -1  -2   92.91    2.55 
   2  -1  -2   95.82    2.55 
  -2   1   2   94.11    2.55 
  -2   1   2   95.15    2.56 
  -2   1   2   93.71    2.54 
   1  -1  -2  988.09   26.38 
   1  -1  -2  961.58   26.40 
   1  -1  -2  951.18   26.40 
  -1   1   2  971.88   26.38 
  -1   1   2 1000.00   26.40 
  -1   1   2  952.40   26.38 
   0  -1  -2  207.89    3.90 
   0  -1  -2  204.73    3.90 
   0  -1  -2  200.18    3.90 
   0  -1  -2  198.86    3.90 
   0   1   2  203.70    3.90 
   0   1   2  206.89    3.90 
  -1  -1  -2    3.19    0.12 
  -1  -1  -2    2.99    0.10 
   1   1   2    2.97    0.10 
   1   1   2    3.17    0.12 
  -2  -1  -2   23.70    0.43 
  -2  -1  -2   24.05    0.44 
  -2  -1  -2   24.48    0.43 
  -2  -1  -2   23.78    0.43 
   2   1   2   24.12    0.44 
   2   1   2   24.33    0.45 
   2   1   2   24.34    0.44 
  -3  -1  -2  147.50    2.92 
  -3  -1  -2  143.90    2.92 
  -3  -1  -2  147.21    2.92 
  -3  -1  -2  147.62    2.92 
   3   1   2  148.28    2.92 
   3   1   2  145.53    2.92 
   3   1   2  147.90    2.92 
  -4  -1  -2    0.23    0.10 
  -4  -1  -2    0.09    0.09 
  -4  -1  -2    0.30    0.14 
  -4  -1  -2    0.48    0.18 
  -4  -1  -2    0.55    0.21 
   4   1   2    0.22    0.17 
   4   1   2    0.23    0.13 
   4   1   2    0.09    0.23 
  -5  -1  -2    3.58    0.25 
  -5  -1  -2    2.88    0.13 
  -5  -1  -2    2.97    0.19 
  -5  -1  -2    3.38    0.28 
  -5  -1  -2    2.91    0.12 
   5   1   2    3.09    0.30 
   5   1   2    2.85    0.18 
  -6  -1  -2   43.39    0.91 
  -6  -1  -2   43.73    0.91 
  -6  -1  -2   42.46    0.88 
   6   1   2   43.61    0.93 
   6   1   2   42.83    0.86 
  -7  -1  -2    0.85    0.39 
  -7  -1  -2    0.61    0.25 
   7   1   2    0.06    0.17 
   7   1   2    0.35    0.51 
  -8  -1  -2    6.87    0.50 
  -8  -1  -2    7.36    0.33 
   8   1   2    6.79    0.24 
   7  -2  -2    2.67    0.29 
   7  -2  -2    2.71    0.57 
  -7   2   2    2.51    0.55 
  -7   2   2    2.82    0.35 
   6  -2  -2    3.15    0.16 
   6  -2  -2    2.56    0.24 
   6  -2  -2    3.68    0.50 
  -6   2   2    3.21    0.29 
  -6   2   2    3.15    0.48 
   5  -2  -2   -0.14    0.18 
   5  -2  -2   -0.05    0.13 
   5  -2  -2    0.07    0.12 
   5  -2  -2   -0.05    0.36 
  -5   2   2    0.11    0.12 
  -5   2   2    0.37    0.39 
  -5   2   2    0.24    0.19 
   4  -2  -2   22.96    0.66 
   4  -2  -2   22.90    0.60 
   4  -2  -2   23.16    0.59 
   4  -2  -2   23.44    0.57 
  -4   2   2   23.76    0.62 
  -4   2   2   23.47    0.66 
  -4   2   2   23.12    0.63 
  -4   2   2   23.09    0.58 
   3  -2  -2    4.94    0.31 
   3  -2  -2    4.66    0.21 
   3  -2  -2    5.09    0.23 
   3  -2  -2    4.92    0.28 
   3  -2  -2    4.87    0.24 
   3  -2  -2    5.13    0.20 
  -3   2   2    4.95    0.21 
  -3   2   2    5.31    0.33 
  -3   2   2    4.84    0.30 
  -3   2   2    5.08    0.26 
   2  -2  -2   12.24    0.42 
   2  -2  -2   12.71    0.40 
   2  -2  -2   12.75    0.38 
   2  -2  -2   12.80    0.40 
   2  -2  -2   12.32    0.41 
  -2   2   2   12.68    0.43 
  -2   2   2   12.12    0.40 
  -2   2   2   12.35    0.38 
  -2   2   2   11.86    0.38 
   1  -2  -2  147.20    3.77 
   1  -2  -2  150.47    3.78 
   1  -2  -2  143.57    3.78 
  -1   2   2  145.20    3.78 
  -1   2   2  147.76    3.78 
  -1   2   2  147.83    3.78 
   0  -2  -2  107.66    2.01 
   0  -2  -2  107.45    2.01 
   0   2   2  109.21    2.01 
   0   2   2  106.93    2.01 
   0   2   2  104.40    2.01 
  -1  -2  -2  414.54    7.97 
  -1  -2  -2  409.45    7.97 
   1   2   2  412.17    7.97 
  -2  -2  -2   36.76    0.72 
  -2  -2  -2   36.01    0.72 
   2   2   2   36.80    0.72 
   2   2   2   36.10    0.72 
   2   2   2   36.55    0.71 
  -3  -2  -2   19.81    0.40 
  -3  -2  -2   19.37    0.39 
  -3  -2  -2   19.36    0.40 
   3   2   2   19.34    0.39 
   3   2   2   19.86    0.39 
   3   2   2   19.83    0.40 
  -4  -2  -2  133.93    2.65 
  -4  -2  -2  133.98    2.65 
  -4  -2  -2  132.17    2.65 
  -4  -2  -2  134.01    2.66 
   4   2   2  132.53    2.65 
   4   2   2  130.87    2.65 
   4   2   2  133.92    2.66 
  -5  -2  -2    1.07    0.12 
  -5  -2  -2    1.45    0.25 
  -5  -2  -2    1.16    0.13 
  -5  -2  -2    1.45    0.16 
  -5  -2  -2    1.48    0.22 
   5   2   2    1.30    0.29 
   5   2   2    1.21    0.15 
  -6  -2  -2   46.39    0.81 
  -6  -2  -2   46.65    0.84 
  -6  -2  -2   46.02    0.83 
   6   2   2   46.34    0.87 
   6   2   2   44.51    0.80 
  -7  -2  -2    3.61    0.35 
  -7  -2  -2    4.25    0.23 
   7   2   2    3.51    0.21 
   7   2   2    3.59    0.44 
  -8  -2  -2    0.10    0.42 
  -8  -2  -2    1.00    0.28 
   8   2   2    0.20    0.22 
   7  -3  -2    0.36    0.26 
   7  -3  -2    0.08    0.62 
   6  -3  -2    2.12    0.22 
   6  -3  -2    1.47    0.50 
  -6   3   2    2.23    0.52 
  -6   3   2    2.52    0.33 
   5  -3  -2    9.56    0.25 
   5  -3  -2    9.49    0.47 
   5  -3  -2    9.57    0.21 
  -5   3   2    9.74    0.26 
  -5   3   2    9.61    0.46 
   4  -3  -2    3.47    0.38 
   4  -3  -2    3.22    0.13 
   4  -3  -2    3.02    0.19 
   4  -3  -2    2.95    0.16 
  -4   3   2    3.12    0.15 
  -4   3   2    3.35    0.34 
  -4   3   2    3.45    0.25 
   3  -3  -2   99.03    2.31 
   3  -3  -2  100.94    2.31 
   3  -3  -2   99.53    2.30 
   3  -3  -2   98.05    2.32 
  -3   3   2  100.14    2.30 
  -3   3   2   99.14    2.32 
  -3   3   2   99.62    2.33 
   2  -3  -2    6.39    0.22 
   2  -3  -2    6.76    0.31 
  -2   3   2    6.02    0.26 
  -2   3   2    5.62    0.20 
  -2   3   2    6.22    0.24 
   1  -3  -2   77.85    2.00 
   1  -3  -2   78.30    1.98 
   1  -3  -2   75.73    1.99 
  -1   3   2   74.28    1.99 
  -1   3   2   77.12    1.98 
  -1   3   2   77.25    2.00 
   0  -3  -2    0.19    0.06 
   0  -3  -2    0.27    0.13 
   0  -3  -2    0.37    0.14 
   0   3   2    0.24    0.07 
   0   3   2    0.10    0.13 
   0   3   2    0.26    0.13 
  -1  -3  -2    1.43    0.09 
  -1  -3  -2    1.28    0.10 
   1   3   2    1.41    0.11 
   1   3   2    1.34    0.04 
   1   3   2    1.35    0.10 
  -2  -3  -2  214.05    4.23 
  -2  -3  -2  211.56    4.23 
   2   3   2  211.85    4.23 
   2   3   2  215.01    4.23 
   2   3   2  210.05    4.22 
  -3  -3  -2    0.72    0.15 
  -3  -3  -2    0.65    0.13 
  -3  -3  -2    0.57    0.06 
   3   3   2    0.44    0.16 
   3   3   2    0.60    0.13 
   3   3   2    0.43    0.07 
  -4  -3  -2   77.31    1.58 
  -4  -3  -2   77.26    1.57 
  -4  -3  -2   78.81    1.58 
   4   3   2   75.62    1.57 
   4   3   2   78.57    1.58 
   4   3   2   77.65    1.58 
  -5  -3  -2  100.65    1.82 
  -5  -3  -2   96.80    1.80 
  -5  -3  -2   99.42    1.81 
  -5  -3  -2  100.49    1.82 
   5   3   2   97.25    1.81 
   5   3   2   97.78    1.81 
   5   3   2  100.29    1.83 
  -6  -3  -2    4.66    0.29 
  -6  -3  -2    4.12    0.30 
   6   3   2    4.46    0.19 
   6   3   2    4.57    0.35 
  -7  -3  -2    1.23    0.29 
  -7  -3  -2    1.71    0.23 
   7   3   2    1.26    0.17 
   7   3   2    1.85    0.40 
  -8  -3  -2    0.65    0.37 
  -8  -3  -2    1.46    0.28 
   8   3   2    0.74    0.25 
   6  -4  -2    8.50    0.26 
   6  -4  -2    8.61    0.56 
  -6   4   2    7.92    0.42 
  -6   4   2    8.90    0.38 
   5  -4  -2   32.94    0.52 
   5  -4  -2   34.14    0.72 
   5  -4  -2   33.23    0.54 
  -5   4   2   34.63    0.56 
  -5   4   2   33.77    0.70 
   4  -4  -2   40.47    0.79 
   4  -4  -2   39.95    0.80 
   4  -4  -2   40.20    0.87 
  -4   4   2   39.87    0.86 
  -4   4   2   40.67    0.80 
   3  -4  -2   15.08    0.48 
   3  -4  -2   15.67    0.56 
   3  -4  -2   15.45    0.48 
  -3   4   2   14.62    0.48 
   2  -4  -2   73.38    1.79 
   2  -4  -2   74.35    1.78 
   2  -4  -2   73.47    1.81 
  -2   4   2   76.28    1.83 
  -2   4   2   75.69    1.79 
  -2   4   2   70.68    1.80 
   1  -4  -2   19.11    0.39 
   1  -4  -2   19.55    0.40 
   1  -4  -2   20.48    0.44 
   1  -4  -2   19.70    0.38 
  -1   4   2   19.47    0.37 
  -1   4   2   20.39    0.45 
  -1   4   2   18.65    0.42 
  -1   4   2   19.42    0.39 
   0  -4  -2   54.30    0.83 
   0  -4  -2   56.19    0.82 
   0   4   2   53.58    0.83 
   0   4   2   55.41    0.82 
  -1  -4  -2   35.04    0.79 
  -1  -4  -2   34.98    0.80 
   1   4   2   35.27    0.79 
   1   4   2   34.48    0.80 
   1   4   2   34.96    0.81 
  -2  -4  -2    8.33    0.23 
  -2  -4  -2    8.26    0.22 
   2   4   2    7.66    0.23 
   2   4   2    8.21    0.21 
   2   4   2    8.32    0.22 
  -3  -4  -2  136.16    2.81 
   3   4   2  136.79    2.80 
   3   4   2  139.55    2.81 
   3   4   2  139.42    2.81 
  -4  -4  -2    0.46    0.08 
  -4  -4  -2    0.21    0.19 
   4   4   2    0.30    0.16 
   4   4   2    0.28    0.19 
  -5  -4  -2    1.86    0.11 
  -5  -4  -2    1.55    0.24 
  -5  -4  -2    1.42    0.25 
  -5  -4  -2    1.72    0.14 
   5   4   2    1.62    0.15 
   5   4   2    1.53    0.16 
   5   4   2    1.70    0.28 
  -6  -4  -2    9.82    0.38 
  -6  -4  -2   10.74    0.26 
  -6  -4  -2   11.70    0.32 
  -6  -4  -2   10.17    0.37 
   6   4   2    9.68    0.42 
   6   4   2   11.15    0.30 
   6   4   2   10.95    0.34 
  -7  -4  -2   11.10    0.42 
   7   4   2   12.85    0.36 
   7   4   2   10.85    0.43 
  -8  -4  -2    6.49    0.41 
  -8  -4  -2    8.45    0.35 
   8   4   2    6.98    0.34 
  -9  -4  -2   -0.31    0.49 
   6  -5  -2    3.53    0.60 
   5  -5  -2    4.60    0.24 
   5  -5  -2    5.04    0.41 
  -5   5   2    5.45    0.33 
  -5   5   2    5.22    0.48 
   4  -5  -2   21.94    0.52 
   4  -5  -2   22.48    0.46 
   4  -5  -2   22.08    0.44 
  -4   5   2   22.71    0.57 
  -4   5   2   24.15    0.50 
   3  -5  -2    0.27    0.24 
   3  -5  -2    0.00    0.15 
   3  -5  -2   -0.44    0.21 
  -3   5   2   -0.01    0.21 
  -3   5   2   -0.15    0.16 
  -3   5   2    0.16    0.32 
   2  -5  -2   12.45    0.30 
   2  -5  -2   12.60    0.38 
  -2   5   2   11.91    0.34 
  -2   5   2   13.21    0.30 
  -2   5   2   13.49    0.33 
   1  -5  -2   49.74    0.71 
   1  -5  -2   47.60    0.71 
   1  -5  -2   49.54    0.73 
  -1   5   2   48.28    0.69 
  -1   5   2   47.48    0.71 
   0  -5  -2    7.67    0.29 
   0  -5  -2    6.93    0.17 
   0  -5  -2    7.46    0.18 
   0  -5  -2    7.40    0.24 
   0   5   2    7.65    0.28 
   0   5   2    7.54    0.19 
   0   5   2    7.24    0.26 
  -1  -5  -2   59.91    1.28 
  -1  -5  -2   59.84    1.25 
   1   5   2   58.69    1.25 
   1   5   2   59.64    1.25 
   1   5   2   57.72    1.27 
   1   5   2   58.52    1.28 
  -2  -5  -2    9.91    0.31 
  -2  -5  -2   10.44    0.31 
   2   5   2   10.36    0.27 
   2   5   2   10.23    0.32 
  -3  -5  -2   13.14    0.25 
  -3  -5  -2   12.94    0.26 
   3   5   2   12.75    0.21 
   3   5   2   12.99    0.22 
   3   5   2   12.71    0.27 
   3   5   2   12.22    0.26 
  -4  -5  -2   39.00    0.94 
  -4  -5  -2   37.27    0.95 
   4   5   2   40.13    0.94 
  -5  -5  -2   12.58    0.58 
  -6  -5  -2   32.58    0.86 
  -6  -5  -2   33.63    0.87 
   6   5   2   35.54    0.83 
   6   5   2   34.53    0.85 
  -7  -5  -2    3.71    0.41 
  -7  -5  -2    4.58    0.26 
   7   5   2    4.20    0.29 
  -8  -5  -2    1.84    0.42 
  -8  -5  -2    0.21    0.43 
   8   5   2    1.27    0.32 
   5  -6  -2   -0.58    0.23 
   5  -6  -2    0.12    0.54 
  -5   6   2    0.06    0.32 
  -5   6   2   -0.03    0.49 
   4  -6  -2    1.57    0.19 
   4  -6  -2    1.82    0.25 
   4  -6  -2    1.55    0.42 
  -4   6   2    2.30    0.29 
  -4   6   2    1.81    0.42 
   3  -6  -2    2.31    0.17 
   3  -6  -2    2.69    0.34 
  -3   6   2    3.02    0.26 
  -3   6   2    3.13    0.23 
   2  -6  -2    1.29    0.22 
   2  -6  -2    1.28    0.15 
  -2   6   2    1.78    0.21 
  -2   6   2    0.99    0.22 
  -2   6   2    1.26    0.09 
   1  -6  -2   12.78    0.24 
   1  -6  -2   13.37    0.27 
   1  -6  -2   12.64    0.33 
  -1   6   2   13.49    0.27 
  -1   6   2   12.73    0.35 
   0  -6  -2   11.06    0.35 
   0  -6  -2   10.76    0.27 
   0  -6  -2   12.15    0.41 
   0   6   2   11.11    0.37 
   0   6   2   11.76    0.29 
  -1  -6  -2    8.16    0.31 
  -1  -6  -2    8.79    0.21 
   1   6   2    8.64    0.21 
   1   6   2    8.32    0.30 
  -2  -6  -2   37.42    1.06 
   2   6   2   37.63    1.07 
   2   6   2   36.66    1.07 
   2   6   2   37.75    1.04 
  -3  -6  -2    4.12    0.58 
   3   6   2    4.33    0.60 
  -4  -6  -2   23.58    0.57 
  -4  -6  -2   24.33    0.58 
   4   6   2   24.97    0.56 
   4   6   2   24.92    0.56 
  -5  -6  -2   74.53    1.38 
  -5  -6  -2   71.98    1.37 
   5   6   2   76.18    1.37 
  -6  -6  -2    2.13    0.37 
   6   6   2    0.82    0.30 
   6   6   2    3.54    0.27 
  -7  -6  -2    9.35    0.53 
   7   6   2    9.57    0.38 
  -8  -6  -2    1.35    0.52 
   8   6   2    1.69    0.36 
   4  -7  -2    2.19    0.47 
   4  -7  -2    1.51    0.24 
  -4   7   2    2.31    0.30 
  -4   7   2    2.44    0.48 
   3  -7  -2    0.33    0.28 
   3  -7  -2    0.21    0.20 
  -3   7   2    0.45    0.38 
  -3   7   2    0.75    0.28 
   2  -7  -2    1.32    0.25 
   2  -7  -2    1.30    0.19 
  -2   7   2    1.34    0.23 
  -2   7   2    1.06    0.26 
   1  -7  -2    1.29    0.17 
   1  -7  -2    1.34    0.29 
  -1   7   2    1.33    0.19 
  -1   7   2    1.24    0.24 
   0  -7  -2    5.03    0.19 
   0  -7  -2    4.62    0.18 
   0  -7  -2    4.43    0.28 
   0   7   2    4.48    0.32 
   0   7   2    5.07    0.20 
  -1  -7  -2    2.24    0.24 
  -1  -7  -2    2.72    0.32 
  -1  -7  -2    2.74    0.12 
  -1  -7  -2    2.46    0.13 
   1   7   2    2.52    0.11 
   1   7   2    2.37    0.28 
  -2  -7  -2    0.62    0.26 
  -2  -7  -2    0.16    0.27 
   2   7   2    0.19    0.21 
   2   7   2   -0.12    0.28 
   2   7   2    0.07    0.11 
  -3  -7  -2   64.14    1.60 
  -3  -7  -2   67.61    1.61 
   3   7   2   67.39    1.58 
   3   7   2   66.85    1.62 
   3   7   2   67.07    1.60 
  -4  -7  -2   10.33    0.68 
   4   7   2   10.48    0.68 
   4   7   2   11.42    0.65 
   4   7   2   11.89    0.67 
  -5  -7  -2    6.56    0.35 
   5   7   2    4.79    0.28 
   5   7   2    5.77    0.21 
  -6  -7  -2    8.03    0.47 
   6   7   2    7.54    0.41 
  -7  -7  -2    7.05    0.68 
   7   7   2    6.10    0.60 
  -8  -7  -2    4.77    0.61 
   8   7   2    4.81    0.42 
   3  -8  -2    0.27    0.40 
  -3   8   2    0.56    0.30 
  -3   8   2   -0.02    0.43 
   2  -8  -2    0.35    0.19 
   2  -8  -2    0.07    0.27 
  -2   8   2    0.51    0.24 
  -2   8   2    0.28    0.39 
   1  -8  -2    3.34    0.18 
   1  -8  -2    3.06    0.32 
  -1   8   2    3.25    0.38 
  -1   8   2    3.89    0.23 
   0  -8  -2    0.63    0.23 
   0  -8  -2    0.82    0.15 
   0   8   2    0.94    0.36 
  -1  -8  -2    7.03    0.33 
  -1  -8  -2    7.76    0.22 
   1   8   2    7.91    0.39 
  -2  -8  -2    0.71    0.45 
  -2  -8  -2    0.40    0.34 
   2   8   2    1.43    0.32 
  -3  -8  -2    3.42    0.57 
   3   8   2    3.90    0.47 
   3   8   2    3.79    0.51 
  -4  -8  -2    6.33    0.42 
   4   8   2    6.10    0.33 
   4   8   2    5.12    0.37 
   4   8   2    5.94    0.29 
  -5  -8  -2   11.80    0.81 
   5   8   2   12.85    0.79 
   5   8   2   11.19    0.74 
  -6  -8  -2    2.29    0.38 
   6   8   2    2.11    0.27 
  -7  -8  -2    1.73    0.43 
   7   8   2    1.43    0.30 
  -2   9   2    1.02    0.47 
   1  -9  -2    0.95    0.20 
   1  -9  -2    0.79    0.39 
  -1   9   2    0.81    0.40 
   0  -9  -2    0.50    0.18 
   0  -9  -2    0.23    0.35 
   0   9   2    0.39    0.40 
  -1  -9  -2    1.10    0.33 
  -1  -9  -2    1.04    0.18 
   1   9   2    1.41    0.39 
  -2  -9  -2    0.14    0.34 
  -2  -9  -2    0.30    0.18 
   2   9   2    0.28    0.28 
   2   9   2    0.25    0.46 
  -3  -9  -2    0.80    0.35 
   3   9   2    2.09    0.31 
   3   9   2    2.29    0.22 
  -4  -9  -2    0.53    0.41 
   4   9   2   -0.05    0.19 
   4   9   2    0.11    0.26 
  -5  -9  -2    4.46    0.42 
   5   9   2    3.81    0.29 
  -6  -9  -2    2.38    0.40 
   6   9   2    2.26    0.29 
  -7  -9  -2    3.53    0.46 
   7   9   2    3.47    0.34 
   0 -10  -2    0.81    0.21 
   0  10   2    1.07    0.44 
  -1 -10  -2   -0.02    0.20 
  -1 -10  -2    0.03    0.42 
   1  10   2    0.17    0.37 
  -2 -10  -2    1.14    0.37 
  -2 -10  -2    0.97    0.20 
   2  10   2    1.10    0.36 
  -3 -10  -2    0.30    0.38 
  -3 -10  -2    0.81    0.18 
   3  10   2    0.74    0.28 
  -4 -10  -2   -0.37    0.38 
   4  10   2    0.11    0.21 
  -5 -10  -2    0.64    0.40 
   5  10   2    0.16    0.22 
   4  10  -3    0.22    0.33 
   4  10  -3    0.02    0.22 
  -4 -10   3    0.14    0.27 
   3  10  -3    1.67    0.39 
   3  10  -3    1.88    0.22 
  -3 -10   3    1.55    0.29 
   2  10  -3    0.30    0.39 
  -2 -10   3    0.89    0.32 
  -2 -10   3    0.16    0.24 
   1  10  -3    2.46    0.47 
  -1 -10   3    2.17    0.40 
  -1 -10   3    2.42    0.29 
   6   9  -3    0.12    0.26 
   5   9  -3    1.65    0.25 
   5   9  -3    1.31    0.36 
   4   9  -3    0.81    0.35 
   4   9  -3    0.90    0.20 
  -4  -9   3    1.07    0.18 
  -4  -9   3    0.89    0.23 
   3   9  -3    0.63    0.20 
   3   9  -3    0.42    0.31 
  -3  -9   3    0.75    0.22 
  -3  -9   3    0.50    0.24 
   2   9  -3    3.08    0.18 
   2   9  -3    3.46    0.38 
  -2  -9   3    2.75    0.30 
  -2  -9   3    3.35    0.18 
   1   9  -3    1.13    0.37 
  -1  -9   3    0.63    0.29 
  -1  -9   3    0.98    0.16 
   0   9  -3    4.97    0.41 
   0  -9   3    4.87    0.24 
   0  -9   3    4.49    0.36 
  -1   9  -3    0.37    0.42 
   1  -9   3    0.12    0.21 
   1  -9   3    0.78    0.42 
   7   8  -3    1.58    0.27 
   6   8  -3    2.70    0.27 
   5   8  -3    1.16    0.17 
  -5  -8   3    0.53    0.18 
   4   8  -3    2.86    0.26 
   4   8  -3    3.27    0.37 
   3   8  -3    1.08    0.32 
   3   8  -3    0.82    0.16 
  -3  -8   3    0.55    0.20 
  -3  -8   3    0.53    0.20 
   2   8  -3    0.06    0.31 
   2   8  -3    0.12    0.14 
  -2  -8   3    0.22    0.18 
  -2  -8   3    0.05    0.24 
   1   8  -3    5.43    0.35 
   1   8  -3    5.24    0.33 
   1   8  -3    4.98    0.15 
  -1  -8   3    4.36    0.28 
  -1  -8   3    4.89    0.22 
   0   8  -3    0.64    0.36 
   0   8  -3    0.31    0.34 
   0  -8   3    0.20    0.30 
   0  -8   3    0.23    0.20 
  -1   8  -3    1.24    0.39 
  -1   8  -3    0.89    0.35 
   1  -8   3    0.66    0.38 
   1  -8   3    0.71    0.21 
  -2   8  -3    0.40    0.41 
  -2   8  -3    0.12    0.42 
   2  -8   3    0.31    0.45 
   2  -8   3   -0.03    0.23 
  -3   8  -3    1.64    0.46 
   3  -8   3    0.70    0.26 
   7   7  -3    0.41    0.26 
   6   7  -3    6.96    0.38 
  -6  -7   3    7.27    0.36 
   5   7  -3    2.89    0.25 
  -5  -7   3    3.02    0.22 
   4   7  -3    5.64    0.28 
   4   7  -3    6.13    0.37 
   3   7  -3   17.93    0.58 
   3   7  -3   16.96    0.51 
  -3  -7   3   17.36    0.52 
   2   7  -3    0.03    0.29 
   2   7  -3   -0.02    0.11 
   2   7  -3    0.33    0.18 
  -2  -7   3    0.06    0.15 
  -2  -7   3   -0.06    0.23 
  -2  -7   3    0.32    0.10 
  -2  -7   3    0.16    0.20 
  -2  -7   3    0.06    0.08 
   1   7  -3    3.28    0.29 
   1   7  -3    2.82    0.24 
   1   7  -3    2.84    0.12 
  -1  -7   3    3.06    0.14 
  -1  -7   3    2.72    0.23 
  -1  -7   3    2.63    0.23 
  -1  -7   3    2.67    0.17 
   0   7  -3    6.31    0.38 
   0   7  -3    6.03    0.32 
   0  -7   3    5.97    0.25 
   0  -7   3    6.30    0.33 
   0  -7   3    6.22    0.31 
   0  -7   3    6.34    0.22 
  -1   7  -3    3.37    0.11 
  -1   7  -3    3.49    0.36 
  -1   7  -3    3.87    0.36 
   1  -7   3    3.59    0.31 
   1  -7   3    3.51    0.35 
   1  -7   3    3.28    0.20 
  -2   7  -3    5.54    0.40 
  -2   7  -3    6.14    0.39 
   2  -7   3    5.56    0.42 
   2  -7   3    5.30    0.20 
  -3   7  -3    5.53    0.42 
  -3   7  -3    5.85    0.45 
   3  -7   3    4.58    0.25 
   3  -7   3    5.67    0.39 
  -4   7  -3    1.69    0.48 
  -4   7  -3    2.22    0.38 
   4  -7   3    1.16    0.55 
   4  -7   3    1.41    0.26 
   8   6  -3    2.41    0.25 
   7   6  -3    3.83    0.30 
  -7  -6   3    4.13    0.29 
  -7  -6   3    3.57    0.33 
   6   6  -3    1.50    0.24 
  -6  -6   3    1.06    0.20 
   5   6  -3    1.18    0.20 
  -5  -6   3    1.04    0.20 
  -5  -6   3    0.66    0.16 
  -5  -6   3    1.25    0.16 
  -5  -6   3    1.23    0.16 
   4   6  -3    0.21    0.09 
   4   6  -3    0.44    0.25 
   4   6  -3    0.35    0.16 
   4   6  -3    0.20    0.08 
  -4  -6   3    0.26    0.15 
  -4  -6   3    0.30    0.15 
  -4  -6   3    0.06    0.12 
   3   6  -3    0.40    0.16 
   3   6  -3    0.46    0.12 
   3   6  -3    0.68    0.23 
   3   6  -3    0.35    0.12 
  -3  -6   3    0.34    0.11 
  -3  -6   3    0.23    0.14 
  -3  -6   3    0.18    0.10 
  -3  -6   3    0.26    0.16 
  -3  -6   3    0.38    0.17 
   2   6  -3   40.57    0.83 
   2   6  -3   40.34    0.81 
   2   6  -3   41.53    0.87 
  -2  -6   3   40.54    0.82 
  -2  -6   3   40.28    0.81 
  -2  -6   3   39.69    0.83 
  -2  -6   3   40.79    0.83 
   1   6  -3    0.17    0.10 
   1   6  -3   -0.05    0.18 
   1   6  -3    0.08    0.22 
  -1  -6   3   -0.18    0.18 
  -1  -6   3   -0.32    0.20 
  -1  -6   3    0.11    0.13 
  -1  -6   3   -0.06    0.10 
   0   6  -3   28.99    0.47 
   0   6  -3   30.68    0.57 
   0   6  -3   30.02    0.48 
   0   6  -3   30.48    0.55 
   0  -6   3   29.80    0.49 
   0  -6   3   30.45    0.54 
   0  -6   3   30.08    0.52 
   0  -6   3   28.36    0.54 
  -1   6  -3   21.92    0.50 
  -1   6  -3   22.40    0.57 
  -1   6  -3   22.38    0.59 
   1  -6   3   22.63    0.60 
   1  -6   3   21.73    0.52 
   1  -6   3   23.91    0.57 
  -2   6  -3    7.05    0.36 
  -2   6  -3    6.74    0.37 
  -2   6  -3    6.60    0.17 
   2  -6   3    6.57    0.18 
   2  -6   3    7.16    0.40 
  -3   6  -3    9.87    0.46 
  -3   6  -3   11.28    0.49 
   3  -6   3    9.08    0.33 
   3  -6   3    9.99    0.53 
  -4   6  -3    0.78    0.30 
  -4   6  -3    0.88    0.35 
   4  -6   3    0.74    0.23 
   4  -6   3    1.05    0.53 
  -5   6  -3    0.79    0.32 
  -5   6  -3   -0.03    0.55 
   5  -6   3   -0.46    0.26 
   5  -6   3    0.81    0.67 
   8   5  -3    3.19    0.30 
  -8  -5   3    2.59    0.40 
  -8  -5   3    3.34    0.31 
   7   5  -3    1.84    0.20 
  -7  -5   3    1.93    0.36 
  -7  -5   3    2.33    0.23 
   6   5  -3    5.37    0.27 
  -6  -5   3    5.12    0.28 
  -6  -5   3    5.22    0.25 
  -6  -5   3    4.96    0.30 
  -5  -5   3    1.49    0.17 
  -4  -5   3   23.22    0.39 
  -4  -5   3   21.87    0.36 
   3   5  -3    3.61    0.11 
   3   5  -3    3.79    0.22 
   3   5  -3    3.24    0.10 
   3   5  -3    3.25    0.10 
  -3  -5   3    3.69    0.12 
  -3  -5   3    2.77    0.13 
  -3  -5   3    2.81    0.10 
  -3  -5   3    3.58    0.12 
  -3  -5   3    3.71    0.16 
   2   5  -3   11.70    0.34 
   2   5  -3   10.96    0.28 
   2   5  -3   10.75    0.26 
  -2  -5   3   11.18    0.29 
  -2  -5   3   10.97    0.28 
  -2  -5   3   10.92    0.26 
   1   5  -3   46.41    0.93 
   1   5  -3   45.97    0.89 
   1   5  -3   46.11    0.91 
   1   5  -3   45.88    0.91 
  -1  -5   3   46.39    0.89 
  -1  -5   3   46.37    0.92 
  -1  -5   3   46.71    0.91 
  -1  -5   3   45.90    0.90 
  -1  -5   3   46.34    0.90 
   0   5  -3    4.98    0.14 
   0   5  -3    5.00    0.14 
   0   5  -3    5.12    0.25 
   0   5  -3    5.18    0.24 
   0  -5   3    4.85    0.16 
   0  -5   3    5.00    0.16 
   0  -5   3    5.13    0.24 
   0  -5   3    4.43    0.23 
  -1   5  -3   15.10    0.36 
  -1   5  -3   15.41    0.37 
  -1   5  -3   14.78    0.28 
   1  -5   3   15.37    0.39 
   1  -5   3   14.92    0.29 
   1  -5   3   15.10    0.31 
   1  -5   3   16.32    0.37 
  -2   5  -3    9.95    0.46 
  -2   5  -3   10.27    0.46 
   2  -5   3   10.25    0.45 
   2  -5   3   10.29    0.44 
   2  -5   3    9.80    0.37 
  -3   5  -3    2.96    0.25 
  -3   5  -3    3.31    0.38 
   3  -5   3    2.27    0.19 
   3  -5   3    3.43    0.44 
   3  -5   3    2.68    0.15 
  -4   5  -3    1.66    0.34 
  -4   5  -3    1.85    0.27 
   4  -5   3    1.61    0.22 
   4  -5   3    1.77    0.51 
   4  -5   3    1.92    0.15 
  -5   5  -3    0.69    0.30 
  -5   5  -3    0.78    0.53 
   5  -5   3   -0.08    0.25 
   5  -5   3    0.15    0.47 
  -6   5  -3    0.43    0.64 
   6  -5   3    0.29    0.70 
   6  -5   3    0.22    0.28 
   8   4  -3    3.88    0.28 
  -8  -4   3    3.70    0.34 
  -8  -4   3    3.98    0.28 
   7   4  -3    0.62    0.23 
  -7  -4   3    0.19    0.31 
  -7  -4   3    0.59    0.24 
   6   4  -3    3.56    0.22 
  -6  -4   3    4.17    0.22 
  -6  -4   3    3.10    0.28 
  -6  -4   3    3.76    0.26 
   5   4  -3   23.06    0.42 
   5   4  -3   21.71    0.41 
  -5  -4   3   21.54    0.42 
  -5  -4   3   22.84    0.46 
  -5  -4   3   23.13    0.47 
   4   4  -3    8.10    0.25 
  -4  -4   3    8.05    0.23 
  -4  -4   3    7.93    0.26 
  -4  -4   3    8.11    0.26 
   3   4  -3   67.41    1.27 
   3   4  -3   67.08    1.28 
  -3  -4   3   68.28    1.28 
  -3  -4   3   66.32    1.27 
  -3  -4   3   67.12    1.27 
  -3  -4   3   68.20    1.27 
  -3  -4   3   66.91    1.26 
   2   4  -3   11.77    0.30 
   2   4  -3   11.24    0.27 
   2   4  -3   11.38    0.28 
  -2  -4   3   11.91    0.29 
  -2  -4   3   11.40    0.27 
  -2  -4   3   11.08    0.28 
  -2  -4   3   11.28    0.28 
   1   4  -3    0.99    0.13 
   1   4  -3    1.23    0.16 
   1   4  -3    1.03    0.10 
   1   4  -3    1.17    0.11 
   1   4  -3    1.21    0.12 
  -1  -4   3    0.98    0.13 
  -1  -4   3    1.13    0.13 
  -1  -4   3    0.96    0.09 
  -1  -4   3    1.00    0.08 
  -1  -4   3    0.50    0.14 
   0   4  -3    8.37    0.25 
   0   4  -3    8.47    0.25 
   0   4  -3    9.49    0.30 
   0   4  -3    8.40    0.30 
   0   4  -3    8.60    0.30 
   0  -4   3    8.34    0.30 
   0  -4   3    8.68    0.25 
   0  -4   3    9.28    0.30 
   0  -4   3    8.55    0.27 
  -1   4  -3    9.82    0.28 
  -1   4  -3    9.45    0.22 
  -1   4  -3   10.03    0.29 
  -1   4  -3    9.34    0.20 
  -1   4  -3    9.27    0.26 
   1  -4   3    9.93    0.21 
   1  -4   3    9.72    0.27 
   1  -4   3    9.78    0.23 
   1  -4   3   10.30    0.32 
  -2   4  -3   44.43    0.85 
  -2   4  -3   42.88    0.85 
   2  -4   3   42.76    0.90 
   2  -4   3   41.29    0.85 
   2  -4   3   42.59    0.84 
  -3   4  -3    0.07    0.15 
  -3   4  -3    0.22    0.24 
   3  -4   3    0.19    0.17 
   3  -4   3    0.27    0.11 
   3  -4   3    0.23    0.38 
  -4   4  -3   -0.13    0.24 
  -4   4  -3   -0.11    0.40 
   4  -4   3   -0.28    0.20 
   4  -4   3    0.01    0.13 
   4  -4   3   -0.57    0.48 
  -5   4  -3    5.72    0.30 
  -5   4  -3    5.90    0.53 
   5  -4   3    5.59    0.18 
   5  -4   3    4.65    0.25 
   5  -4   3    5.92    0.62 
  -6   4  -3    0.59    0.33 
  -6   4  -3   -0.38    0.45 
   6  -4   3   -0.37    0.68 
   6  -4   3   -0.31    0.29 
   8   3  -3    2.87    0.24 
  -8  -3   3    3.29    0.30 
  -8  -3   3    3.03    0.37 
   7   3  -3    8.67    0.28 
  -7  -3   3    9.70    0.31 
  -7  -3   3    8.68    0.35 
   6   3  -3    0.29    0.17 
   6   3  -3   -0.14    0.31 
  -6  -3   3    0.03    0.24 
  -6  -3   3    0.33    0.19 
   5   3  -3    9.47    0.30 
   5   3  -3    8.85    0.27 
   5   3  -3    9.22    0.25 
  -5  -3   3    8.69    0.35 
  -5  -3   3    8.87    0.31 
  -5  -3   3    9.08    0.29 
   4   3  -3    0.65    0.10 
   4   3  -3    0.82    0.12 
   4   3  -3    0.51    0.12 
  -4  -3   3    0.72    0.12 
  -4  -3   3    0.78    0.12 
  -4  -3   3    0.65    0.19 
  -4  -3   3    0.61    0.15 
   3   3  -3   57.34    1.10 
  -3  -3   3   57.19    1.10 
  -3  -3   3   57.33    1.10 
  -3  -3   3   57.70    1.10 
  -3  -3   3   57.67    1.09 
  -3  -3   3   58.67    1.11 
   2   3  -3    9.79    0.15 
   2   3  -3    9.70    0.18 
  -2  -3   3    9.59    0.16 
  -2  -3   3    9.88    0.17 
  -2  -3   3    9.91    0.17 
   1   3  -3   80.43    1.36 
   1   3  -3   80.64    1.37 
   1   3  -3   79.48    1.36 
   1   3  -3   78.18    1.36 
  -1  -3   3   79.65    1.36 
  -1  -3   3   79.40    1.36 
  -1  -3   3   78.86    1.36 
  -1  -3   3   78.46    1.36 
   0   3  -3   50.29    0.86 
   0   3  -3   49.93    0.85 
   0   3  -3   50.09    0.85 
   0   3  -3   49.92    0.86 
   0   3  -3   49.77    0.84 
   0  -3   3   50.07    0.85 
   0  -3   3   49.26    0.86 
   0  -3   3   50.53    0.86 
   0  -3   3   48.41    0.85 
  -1   3  -3   22.16    0.40 
  -1   3  -3   22.53    0.38 
  -1   3  -3   22.27    0.37 
   1  -3   3   23.02    0.36 
   1  -3   3   22.37    0.42 
   1  -3   3   22.18    0.37 
   1  -3   3   22.34    0.39 
  -2   3  -3    3.07    0.22 
  -2   3  -3    2.80    0.18 
  -2   3  -3    2.58    0.11 
  -2   3  -3    2.74    0.13 
   2  -3   3    2.91    0.13 
   2  -3   3    3.30    0.28 
   2  -3   3    2.69    0.16 
   2  -3   3    2.64    0.10 
  -3   3  -3   38.02    0.83 
  -3   3  -3   36.52    0.84 
  -3   3  -3   36.62    0.87 
   3  -3   3   36.42    0.84 
   3  -3   3   37.10    0.89 
   3  -3   3   36.52    0.80 
   3  -3   3   34.68    0.83 
  -4   3  -3   -0.11    0.22 
  -4   3  -3    0.28    0.39 
   4  -3   3   -0.08    0.20 
   4  -3   3   -0.07    0.11 
   4  -3   3   -0.01    0.34 
  -5   3  -3    0.31    0.47 
  -5   3  -3    0.35    0.19 
   5  -3   3    0.12    0.52 
   5  -3   3    0.22    0.22 
   5  -3   3    0.56    0.15 
  -6   3  -3    6.64    0.47 
  -6   3  -3    7.26    0.34 
   6  -3   3    7.67    0.35 
   6  -3   3    5.98    0.30 
   6  -3   3    7.24    0.66 
  -7   3  -3   -0.21    0.68 
  -7   3  -3    0.75    0.34 
   7  -3   3    0.26    0.75 
   7  -3   3   -0.80    0.26 
   8   2  -3    3.99    0.22 
  -8  -2   3    4.45    0.31 
  -8  -2   3    3.23    0.37 
   7   2  -3    5.47    0.23 
  -7  -2   3    5.48    0.28 
  -7  -2   3    4.87    0.37 
   6   2  -3    2.84    0.24 
   6   2  -3    2.88    0.18 
   6   2  -3    3.00    0.35 
  -6  -2   3    2.90    0.27 
  -6  -2   3    2.67    0.21 
  -6  -2   3    2.62    0.13 
  -6  -2   3    2.50    0.36 
   5   2  -3   21.37    0.45 
   5   2  -3   21.46    0.41 
   5   2  -3   21.17    0.45 
   5   2  -3   22.68    0.48 
  -5  -2   3   21.51    0.42 
  -5  -2   3   22.51    0.45 
  -5  -2   3   22.02    0.44 
  -5  -2   3   21.99    0.45 
   4   2  -3   45.65    0.87 
   4   2  -3   43.14    0.87 
   4   2  -3   44.66    0.88 
   4   2  -3   44.35    0.88 
  -4  -2   3   43.11    0.87 
  -4  -2   3   43.13    0.87 
  -4  -2   3   44.33    0.87 
  -4  -2   3   44.53    0.87 
   3   2  -3   12.75    0.29 
   3   2  -3   13.34    0.30 
   3   2  -3   12.96    0.30 
   3   2  -3   13.74    0.31 
   3   2  -3   13.48    0.29 
  -3  -2   3   13.02    0.30 
  -3  -2   3   13.08    0.29 
  -3  -2   3   14.48    0.35 
  -3  -2   3   13.22    0.31 
  -3  -2   3   13.58    0.30 
  -3  -2   3   13.18    0.30 
   2   2  -3    0.92    0.05 
   2   2  -3    0.80    0.09 
  -2  -2   3    0.82    0.04 
  -2  -2   3    0.81    0.07 
  -2  -2   3    0.82    0.08 
  -2  -2   3    0.73    0.08 
  -2  -2   3    0.83    0.10 
   1   2  -3  110.26    1.80 
   1   2  -3  113.41    1.81 
   1   2  -3  112.01    1.81 
  -1  -2   3  113.41    1.81 
  -1  -2   3  113.49    1.81 
  -1  -2   3  112.32    1.81 
  -1  -2   3  111.34    1.81 
   0   2  -3    2.70    0.08 
   0   2  -3    2.69    0.10 
   0   2  -3    2.49    0.09 
   0   2  -3    2.56    0.06 
   0   2  -3    2.47    0.06 
   0   2  -3    2.48    0.10 
   0  -2   3    2.55    0.08 
   0  -2   3    2.65    0.12 
   0  -2   3    2.55    0.09 
   0  -2   3    2.47    0.10 
  -1   2  -3    0.47    0.07 
  -1   2  -3    0.60    0.11 
  -1   2  -3    0.32    0.09 
  -1   2  -3    0.53    0.14 
   1  -2   3    0.61    0.16 
   1  -2   3    0.27    0.09 
   1  -2   3    0.49    0.09 
   1  -2   3    0.41    0.08 
  -2   2  -3   67.59    1.59 
  -2   2  -3   65.45    1.60 
  -2   2  -3   66.25    1.59 
  -2   2  -3   65.31    1.60 
   2  -2   3   64.53    1.58 
   2  -2   3   64.15    1.59 
   2  -2   3   63.60    1.58 
   2  -2   3   66.90    1.61 
  -3   2  -3   22.37    0.48 
  -3   2  -3   21.93    0.42 
  -3   2  -3   21.01    0.40 
  -3   2  -3   21.22    0.41 
   3  -2   3   21.04    0.40 
   3  -2   3   21.90    0.43 
   3  -2   3   23.57    0.53 
   3  -2   3   21.84    0.38 
   3  -2   3   20.58    0.40 
  -4   2  -3   22.78    0.62 
  -4   2  -3   22.98    0.64 
  -4   2  -3   24.91    0.72 
   4  -2   3   22.37    0.68 
   4  -2   3   23.20    0.59 
   4  -2   3   22.99    0.62 
  -5   2  -3    0.90    0.18 
  -5   2  -3    0.87    0.42 
   5  -2   3    0.63    0.48 
   5  -2   3    0.93    0.22 
   5  -2   3    1.20    0.15 
  -6   2  -3    5.78    0.53 
  -6   2  -3    5.78    0.28 
   6  -2   3    5.44    0.14 
   6  -2   3    5.70    0.25 
   6  -2   3    5.33    0.43 
   6  -2   3    6.13    0.22 
  -7   2  -3    0.51    0.31 
  -7   2  -3    0.02    0.62 
   7  -2   3    0.08    0.23 
   7  -2   3   -0.67    0.65 
   7  -2   3    0.14    0.25 
   8   1  -3    3.55    0.21 
  -8  -1   3    3.47    0.31 
  -8  -1   3    2.73    0.50 
   7   1  -3    1.08    0.28 
   7   1  -3    0.99    0.18 
  -7  -1   3    0.75    0.42 
  -7  -1   3    0.87    0.26 
   6   1  -3    5.75    0.24 
   6   1  -3    4.37    0.29 
   6   1  -3    5.81    0.41 
  -6  -1   3    5.86    0.49 
  -6  -1   3    5.49    0.36 
  -6  -1   3    5.33    0.29 
   5   1  -3    1.97    0.19 
   5   1  -3    2.62    0.31 
   5   1  -3    2.36    0.14 
  -5  -1   3    2.41    0.23 
  -5  -1   3    2.02    0.10 
  -5  -1   3    2.15    0.26 
  -5  -1   3    2.32    0.15 
   4   1  -3    2.57    0.21 
   4   1  -3    2.80    0.19 
   4   1  -3    2.98    0.25 
   4   1  -3    2.73    0.18 
   4   1  -3    3.25    0.22 
  -4  -1   3    2.78    0.23 
  -4  -1   3    2.33    0.16 
  -4  -1   3    2.71    0.21 
  -4  -1   3    2.67    0.19 
  -4  -1   3    3.41    0.25 
   3   1  -3  140.58    2.24 
   3   1  -3  141.02    2.23 
   3   1  -3  139.49    2.23 
   3   1  -3  141.14    2.23 
  -3  -1   3  140.50    2.23 
   2   1  -3    1.85    0.10 
   2   1  -3    2.07    0.10 
   2   1  -3    2.30    0.13 
   2   1  -3    2.13    0.11 
  -2  -1   3    1.84    0.12 
  -2  -1   3    1.85    0.11 
  -2  -1   3    1.87    0.12 
  -2  -1   3    1.99    0.11 
  -2  -1   3    1.56    0.11 
   1   1  -3   14.70    0.35 
   1   1  -3   15.38    0.35 
   1   1  -3   15.30    0.34 
  -1  -1   3   14.99    0.35 
  -1  -1   3   14.87    0.35 
  -1  -1   3   15.03    0.35 
  -1  -1   3   15.43    0.34 
   0   1  -3  334.04    5.35 
   0   1  -3  341.60    5.35 
   0   1  -3  341.49    5.35 
   0  -1   3  344.13    5.35 
   0  -1   3  334.72    5.35 
   0  -1   3  343.28    5.35 
  -1   1  -3   92.98    2.23 
  -1   1  -3   92.78    2.23 
  -1   1  -3   93.59    2.22 
   1  -1   3   94.30    2.22 
   1  -1   3   92.48    2.22 
  -2   1  -3  146.36    3.54 
   2  -1   3  151.02    3.54 
   2  -1   3  148.08    3.53 
   2  -1   3  146.08    3.54 
  -3   1  -3    9.85    0.35 
  -3   1  -3    8.98    0.25 
  -3   1  -3    9.69    0.31 
  -3   1  -3    9.21    0.27 
  -3   1  -3    8.26    0.26 
   3  -1   3    8.65    0.32 
   3  -1   3    8.98    0.31 
   3  -1   3    8.93    0.25 
   3  -1   3    8.42    0.27 
   3  -1   3    8.75    0.28 
  -4   1  -3    9.10    0.32 
  -4   1  -3    9.62    0.30 
  -4   1  -3    9.85    0.25 
  -4   1  -3   10.39    0.37 
  -4   1  -3   10.01    0.27 
   4  -1   3   10.06    0.34 
   4  -1   3    9.76    0.42 
   4  -1   3   10.09    0.29 
   4  -1   3    9.62    0.30 
   4  -1   3    9.71    0.25 
  -5   1  -3   25.95    0.68 
  -5   1  -3   26.41    0.63 
  -5   1  -3   24.48    0.64 
   5  -1   3   27.52    0.78 
   5  -1   3   26.60    0.63 
  -6   1  -3    9.63    0.36 
  -6   1  -3   10.74    0.29 
   6  -1   3    9.74    0.23 
   6  -1   3   10.99    0.42 
  -7   1  -3    0.58    0.58 
  -7   1  -3    0.88    0.29 
   7  -1   3    0.40    0.15 
   7  -1   3    0.59    0.61 
   7  -1   3   -0.32    0.26 
  -8   1  -3    0.69    0.85 
  -8   1  -3    0.40    0.35 
   8  -1   3    0.33    0.18 
   8  -1   3    0.43    0.52 
   8   0  -3    0.79    0.22 
   8   0  -3    1.07    0.31 
  -8   0   3    0.37    0.53 
   7   0  -3    2.87    0.18 
   7   0  -3    2.61    0.21 
  -7   0   3    3.24    0.30 
  -7   0   3    2.83    0.45 
   6   0  -3    1.97    0.16 
   6   0  -3    2.18    0.40 
   6   0  -3    1.88    0.25 
  -6   0   3    1.59    0.38 
  -6   0   3    2.04    0.50 
  -6   0   3    2.02    0.21 
  -6   0   3    1.77    0.26 
   5   0  -3   19.23    0.42 
  -5   0   3   18.81    0.38 
  -5   0   3   19.95    0.46 
  -5   0   3   18.77    0.41 
  -5   0   3   19.32    0.48 
   4   0  -3   11.24    0.43 
   4   0  -3   11.50    0.41 
   4   0  -3   10.73    0.45 
   4   0  -3   11.79    0.38 
   4   0  -3    9.89    0.39 
  -4   0   3   10.33    0.38 
  -4   0   3   11.47    0.44 
  -4   0   3   11.44    0.45 
  -4   0   3   10.22    0.39 
  -4   0   3   10.35    0.39 
   3   0  -3    0.12    0.15 
   3   0  -3    0.36    0.13 
   3   0  -3    0.34    0.13 
   3   0  -3    0.39    0.14 
   3   0  -3    0.20    0.09 
  -3   0   3    0.19    0.12 
  -3   0   3    0.13    0.07 
  -3   0   3    0.19    0.17 
  -3   0   3    0.21    0.11 
  -3   0   3    0.17    0.16 
   2   0  -3   18.96    0.32 
   2   0  -3   18.94    0.32 
   2   0  -3   19.12    0.30 
  -2   0   3   18.95    0.32 
  -2   0   3   19.02    0.31 
   1   0  -3  153.66    2.94 
   1   0  -3  158.24    2.94 
  -1   0   3  151.25    2.94 
  -1   0   3  152.05    2.94 
  -1   0   3  153.45    2.94 
  -1   0   3  156.50    2.94 
   0   0  -3  323.45    6.06 
   0   0  -3  322.30    6.06 
   0   0  -3  323.16    6.06 
   0   0  -3  317.22    6.06 
   0   0  -3  327.25    6.06 
   0   0   3  321.89    6.06 
   0   0   3  318.85    6.06 
   0   0   3  320.95    6.06 
   0   0   3  325.89    6.06 
  -1   0  -3  294.42    5.38 
  -1   0  -3  296.93    5.38 
  -1   0  -3  294.85    5.38 
   1   0   3  295.32    5.38 
   1   0   3  304.31    5.38 
   1   0   3  296.27    5.38 
   1   0   3  295.57    5.38 
  -2   0  -3   55.86    1.08 
  -2   0  -3   56.34    1.07 
  -2   0  -3   54.23    1.07 
   2   0   3   54.60    1.07 
   2   0   3   54.70    1.08 
  -3   0  -3  198.56    4.13 
  -3   0  -3  201.44    4.12 
  -3   0  -3  199.39    4.13 
   3   0   3  195.52    4.13 
   3   0   3  197.27    4.12 
  -4   0  -3    1.49    0.12 
  -4   0  -3    1.64    0.24 
  -4   0  -3    1.45    0.16 
  -4   0  -3    1.57    0.25 
  -4   0  -3    1.51    0.08 
   4   0   3    1.27    0.15 
   4   0   3    1.73    0.29 
   4   0   3    1.52    0.21 
   4   0   3    1.41    0.11 
  -5   0  -3    1.17    0.31 
  -5   0  -3    0.75    0.20 
  -5   0  -3    1.00    0.29 
  -5   0  -3    0.72    0.12 
   5   0   3    1.45    0.38 
   5   0   3    0.68    0.19 
  -6   0  -3   10.28    0.35 
  -6   0  -3    9.54    0.28 
  -6   0  -3   11.04    0.49 
   6   0   3    9.55    0.32 
   6   0   3   10.54    0.54 
  -7   0  -3    0.92    0.51 
  -7   0  -3    1.25    0.27 
   7   0   3    0.38    0.55 
   7   0   3    0.60    0.17 
  -8   0  -3    1.45    0.59 
  -8   0  -3    1.62    0.23 
   8   0   3    1.48    0.18 
   8   0   3    1.95    0.48 
   7  -1  -3    1.87    0.20 
   7  -1  -3    1.94    0.29 
  -7   1   3    1.99    0.33 
  -7   1   3    1.90    0.51 
   6  -1  -3   11.25    0.49 
   6  -1  -3   11.02    0.26 
   6  -1  -3   10.13    0.30 
  -6   1   3   10.08    0.34 
  -6   1   3    9.85    0.46 
   5  -1  -3    0.12    0.13 
   5  -1  -3    0.18    0.20 
   5  -1  -3    0.07    0.33 
  -5   1   3    0.14    0.34 
  -5   1   3    0.22    0.10 
  -5   1   3   -0.03    0.17 
  -5   1   3    0.33    0.31 
   4  -1  -3   26.37    0.65 
   4  -1  -3   25.92    0.68 
   4  -1  -3   27.96    0.63 
  -4   1   3   27.99    0.69 
  -4   1   3   26.89    0.66 
  -4   1   3   27.26    0.63 
   3  -1  -3    0.27    0.15 
   3  -1  -3    0.12    0.14 
   3  -1  -3    0.38    0.19 
   3  -1  -3    0.28    0.11 
   3  -1  -3    0.15    0.09 
  -3   1   3    0.31    0.21 
  -3   1   3    0.35    0.17 
  -3   1   3    0.30    0.06 
  -3   1   3    0.41    0.19 
   2  -1  -3    0.17    0.12 
   2  -1  -3    0.12    0.06 
   2  -1  -3    0.06    0.11 
   2  -1  -3    0.31    0.14 
   2  -1  -3    0.22    0.09 
  -2   1   3    0.21    0.14 
  -2   1   3    0.10    0.09 
  -2   1   3    0.08    0.04 
  -2   1   3    0.25    0.10 
   1  -1  -3  148.24    3.92 
   1  -1  -3  146.23    3.92 
  -1   1   3  152.93    3.93 
  -1   1   3  147.46    3.93 
  -1   1   3  143.43    3.93 
   0  -1  -3    7.02    0.15 
   0  -1  -3    7.11    0.16 
   0  -1  -3    7.09    0.16 
   0   1   3    7.38    0.17 
   0   1   3    7.06    0.16 
   0   1   3    7.22    0.16 
   0   1   3    6.89    0.15 
  -1  -1  -3   52.63    1.02 
  -1  -1  -3   53.47    1.02 
  -1  -1  -3   52.31    1.02 
   1   1   3   52.69    1.02 
   1   1   3   52.92    1.02 
   1   1   3   53.63    1.02 
  -2  -1  -3   21.18    0.38 
  -2  -1  -3   20.97    0.37 
  -2  -1  -3   21.07    0.36 
   2   1   3   21.14    0.38 
   2   1   3   20.91    0.36 
   2   1   3   21.22    0.37 
   2   1   3   21.25    0.37 
  -3  -1  -3   48.15    0.87 
  -3  -1  -3   45.67    0.87 
  -3  -1  -3   45.68    0.87 
  -3  -1  -3   47.16    0.88 
  -3  -1  -3   47.73    0.88 
   3   1   3   47.35    0.89 
   3   1   3   46.22    0.87 
   3   1   3   47.38    0.88 
   3   1   3   46.85    0.88 
  -4  -1  -3  153.93    3.34 
  -4  -1  -3  158.94    3.35 
  -4  -1  -3  158.78    3.34 
  -4  -1  -3  161.20    3.33 
   4   1   3  154.65    3.34 
   4   1   3  154.13    3.34 
   4   1   3  157.81    3.35 
   4   1   3  159.28    3.34 
  -5  -1  -3    1.37    0.27 
  -5  -1  -3    1.39    0.11 
  -5  -1  -3    1.46    0.26 
  -5  -1  -3    1.52    0.17 
  -5  -1  -3    1.31    0.15 
   5   1   3    1.19    0.25 
   5   1   3    1.14    0.17 
  -6  -1  -3   11.56    0.32 
  -6  -1  -3   11.64    0.41 
  -6  -1  -3   12.11    0.44 
   6   1   3   12.84    0.43 
  -7  -1  -3    6.25    0.44 
  -7  -1  -3    7.49    0.32 
   7   1   3    7.62    0.56 
   7   1   3    6.55    0.25 
  -8  -1  -3    0.61    0.49 
  -8  -1  -3    1.54    0.30 
   8   1   3    2.15    0.65 
   8   1   3    1.15    0.22 
   7  -2  -3    1.07    0.27 
  -7   2   3    0.51    0.52 
  -7   2   3    1.14    0.36 
   6  -2  -3    4.22    0.47 
   6  -2  -3    3.77    0.26 
   6  -2  -3    4.09    0.20 
  -6   2   3    4.39    0.34 
  -6   2   3    4.83    0.50 
   5  -2  -3    5.32    0.22 
   5  -2  -3    5.75    0.18 
   5  -2  -3    6.24    0.42 
  -5   2   3    5.46    0.23 
  -5   2   3    5.53    0.15 
  -5   2   3    5.51    0.39 
   4  -2  -3   13.33    0.43 
   4  -2  -3   12.41    0.35 
   4  -2  -3   12.96    0.31 
   4  -2  -3   13.15    0.31 
  -4   2   3   13.28    0.32 
  -4   2   3   13.35    0.45 
  -4   2   3   12.94    0.43 
  -4   2   3   12.38    0.34 
   3  -2  -3   44.24    1.12 
   3  -2  -3   42.61    1.13 
   3  -2  -3   43.45    1.11 
   3  -2  -3   43.53    1.13 
   3  -2  -3   42.46    1.14 
   3  -2  -3   44.69    1.11 
  -3   2   3   43.91    1.15 
  -3   2   3   43.28    1.11 
  -3   2   3   41.90    1.14 
  -3   2   3   43.44    1.13 
   2  -2  -3    1.23    0.06 
   2  -2  -3    1.17    0.15 
   2  -2  -3    1.29    0.14 
   2  -2  -3    1.30    0.09 
   2  -2  -3    1.19    0.06 
   2  -2  -3    1.18    0.18 
  -2   2   3    1.09    0.10 
  -2   2   3    0.97    0.16 
  -2   2   3    1.24    0.14 
   1  -2  -3   14.62    0.33 
   1  -2  -3   14.03    0.33 
   1  -2  -3   14.28    0.34 
   1  -2  -3   14.60    0.31 
  -1   2   3   14.33    0.33 
  -1   2   3   14.22    0.35 
  -1   2   3   14.52    0.32 
   0  -2  -3   86.85    1.90 
   0  -2  -3   84.81    1.91 
   0   2   3   83.77    1.90 
   0   2   3   83.65    1.90 
   0   2   3   85.23    1.91 
   0   2   3   85.59    1.91 
  -1  -2  -3    0.64    0.12 
  -1  -2  -3    0.85    0.09 
   1   2   3    0.66    0.10 
   1   2   3    0.67    0.12 
  -2  -2  -3  112.55    2.18 
  -2  -2  -3  114.19    2.18 
   2   2   3  111.39    2.18 
   2   2   3  114.16    2.18 
   2   2   3  112.11    2.18 
  -3  -2  -3   39.24    0.73 
  -3  -2  -3   38.14    0.72 
  -3  -2  -3   37.98    0.72 
  -3  -2  -3   38.98    0.73 
   3   2   3   38.88    0.73 
   3   2   3   39.04    0.73 
   3   2   3   38.83    0.72 
  -4  -2  -3    5.75    0.21 
  -4  -2  -3    6.01    0.21 
  -4  -2  -3    6.16    0.26 
  -4  -2  -3    6.38    0.26 
  -4  -2  -3    5.43    0.19 
   4   2   3    6.09    0.29 
   4   2   3    5.58    0.21 
   4   2   3    5.99    0.24 
  -5  -2  -3  143.00    2.78 
  -5  -2  -3  140.46    2.77 
  -5  -2  -3  142.90    2.78 
   5   2   3  142.35    2.78 
   5   2   3  139.74    2.77 
  -6  -2  -3    9.52    0.36 
  -6  -2  -3    9.11    0.27 
  -6  -2  -3    8.42    0.33 
   6   2   3    8.80    0.42 
  -7  -2  -3    6.26    0.28 
  -7  -2  -3    5.57    0.38 
   7   2   3    6.13    0.48 
   7   2   3    5.81    0.25 
  -8  -2  -3   14.88    0.44 
  -8  -2  -3   13.07    0.52 
   8   2   3   14.72    0.41 
   6  -3  -3    1.41    0.50 
   6  -3  -3    1.46    0.23 
  -6   3   3    0.48    0.50 
  -6   3   3    1.71    0.26 
   5  -3  -3    5.25    0.17 
   5  -3  -3    5.19    0.23 
   5  -3  -3    5.03    0.44 
  -5   3   3    5.04    0.43 
  -5   3   3    4.95    0.30 
   4  -3  -3   12.06    0.21 
   4  -3  -3   11.88    0.19 
   4  -3  -3   12.24    0.27 
   4  -3  -3   12.24    0.38 
  -4   3   3   11.74    0.20 
  -4   3   3   12.08    0.30 
  -4   3   3   10.69    0.29 
   3  -3  -3    2.89    0.12 
   3  -3  -3    3.02    0.08 
   3  -3  -3    3.10    0.27 
   3  -3  -3    2.94    0.15 
  -3   3   3    2.80    0.20 
  -3   3   3    2.70    0.26 
  -3   3   3    2.74    0.10 
   2  -3  -3    8.43    0.35 
   2  -3  -3    8.75    0.34 
   2  -3  -3    8.05    0.27 
   2  -3  -3    9.27    0.30 
  -2   3   3    7.39    0.33 
  -2   3   3    8.49    0.30 
  -2   3   3    8.79    0.35 
  -2   3   3    8.07    0.28 
   1  -3  -3   16.94    0.53 
   1  -3  -3   18.05    0.51 
   1  -3  -3   17.57    0.50 
   1  -3  -3   17.19    0.53 
  -1   3   3   17.32    0.53 
  -1   3   3   17.10    0.50 
   0  -3  -3   13.38    0.38 
   0  -3  -3   13.88    0.39 
   0  -3  -3   13.66    0.38 
   0  -3  -3   14.57    0.41 
   0   3   3   14.67    0.41 
   0   3   3   13.32    0.39 
   0   3   3   13.63    0.41 
  -1  -3  -3  204.78    4.28 
  -1  -3  -3  205.60    4.29 
   1   3   3  199.72    4.28 
   1   3   3  204.62    4.28 
  -2  -3  -3    7.08    0.20 
  -2  -3  -3    7.35    0.22 
   2   3   3    6.73    0.21 
   2   3   3    7.02    0.18 
   2   3   3    6.77    0.15 
  -3  -3  -3  357.41    7.68 
  -3  -3  -3  359.59    7.68 
   3   3   3  356.97    7.68 
   3   3   3  356.61    7.68 
   3   3   3  358.33    7.68 
  -4  -3  -3    6.45    0.21 
  -4  -3  -3    5.96    0.14 
  -4  -3  -3    6.28    0.16 
  -4  -3  -3    6.38    0.23 
   4   3   3    5.81    0.19 
   4   3   3    6.20    0.15 
   4   3   3    6.13    0.26 
  -5  -3  -3   13.05    0.23 
  -5  -3  -3   14.03    0.34 
  -5  -3  -3   12.60    0.26 
  -5  -3  -3   13.55    0.33 
  -5  -3  -3   14.09    0.29 
   5   3   3   13.88    0.28 
   5   3   3   14.10    0.36 
  -6  -3  -3   23.27    0.51 
  -6  -3  -3   23.86    0.47 
  -6  -3  -3   22.68    0.50 
   6   3   3   23.81    0.48 
   6   3   3   22.72    0.58 
  -7  -3  -3    0.47    0.22 
  -7  -3  -3    0.72    0.32 
   7   3   3    0.26    0.18 
   7   3   3   -0.16    0.42 
  -8  -3  -3   11.81    0.39 
  -8  -3  -3   10.15    0.45 
   8   3   3   11.67    0.37 
   6  -4  -3   -0.08    0.23 
   6  -4  -3    0.17    0.54 
  -6   4   3    0.07    0.41 
  -6   4   3    0.65    0.27 
   5  -4  -3    1.21    0.23 
   5  -4  -3    1.01    0.45 
   5  -4  -3    0.97    0.18 
  -5   4   3    1.19    0.44 
  -5   4   3    1.28    0.31 
   4  -4  -3    7.08    0.19 
   4  -4  -3    7.59    0.32 
   4  -4  -3    7.41    0.25 
  -4   4   3    6.39    0.28 
  -4   4   3    7.08    0.27 
  -4   4   3    7.51    0.24 
   3  -4  -3    0.16    0.29 
   3  -4  -3    0.05    0.12 
   3  -4  -3    0.15    0.18 
  -3   4   3    0.37    0.20 
  -3   4   3    0.09    0.16 
  -3   4   3    0.34    0.29 
   2  -4  -3    3.79    0.17 
   2  -4  -3    4.05    0.23 
   2  -4  -3    4.77    0.22 
  -2   4   3    3.39    0.26 
  -2   4   3    4.40    0.22 
  -2   4   3    3.62    0.17 
  -2   4   3    4.54    0.36 
   1  -4  -3   52.67    1.04 
   1  -4  -3   54.52    1.05 
  -1   4   3   53.97    1.06 
  -1   4   3   52.72    1.03 
  -1   4   3   52.77    1.06 
  -1   4   3   52.24    1.04 
   0  -4  -3    0.55    0.08 
   0  -4  -3    0.52    0.14 
   0  -4  -3    0.58    0.13 
   0   4   3    0.57    0.09 
   0   4   3    0.49    0.13 
   0   4   3    0.60    0.19 
  -1  -4  -3   37.93    0.80 
  -1  -4  -3   38.84    0.78 
   1   4   3   39.57    0.81 
   1   4   3   40.65    0.81 
   1   4   3   39.01    0.78 
  -2  -4  -3   96.96    1.99 
  -2  -4  -3   96.46    1.99 
   2   4   3   94.52    1.98 
  -3  -4  -3    1.14    0.18 
  -3  -4  -3    1.16    0.15 
   3   4   3    1.03    0.17 
   3   4   3    1.30    0.04 
   3   4   3    1.26    0.17 
   3   4   3    1.22    0.08 
  -4  -4  -3   82.37    1.63 
  -4  -4  -3   86.84    1.63 
   4   4   3   82.63    1.63 
   4   4   3   85.51    1.62 
   4   4   3   86.32    1.63 
  -5  -4  -3    0.83    0.13 
  -5  -4  -3    0.36    0.24 
  -5  -4  -3    0.34    0.23 
   5   4   3    0.55    0.30 
  -6  -4  -3    2.26    0.32 
  -6  -4  -3    2.56    0.17 
  -6  -4  -3    2.15    0.28 
   6   4   3    2.17    0.33 
   6   4   3    2.37    0.23 
   6   4   3    2.29    0.16 
  -7  -4  -3    8.59    0.36 
   7   4   3    8.71    0.47 
   7   4   3    9.38    0.31 
  -8  -4  -3    1.63    0.43 
  -8  -4  -3    2.35    0.30 
   8   4   3    1.72    0.32 
   5  -5  -3   14.01    0.46 
   5  -5  -3   14.19    0.37 
  -5   5   3   14.40    0.54 
  -5   5   3   15.68    0.43 
   4  -5  -3    4.67    0.31 
   4  -5  -3    4.44    0.25 
   4  -5  -3    3.72    0.17 
  -4   5   3    4.76    0.29 
  -4   5   3    4.57    0.38 
   3  -5  -3   11.81    0.26 
   3  -5  -3   12.22    0.32 
   3  -5  -3   12.42    0.41 
  -3   5   3   11.24    0.32 
  -3   5   3   13.16    0.33 
   2  -5  -3    2.59    0.28 
   2  -5  -3    2.24    0.14 
  -2   5   3    2.26    0.12 
  -2   5   3    2.04    0.18 
  -2   5   3    2.12    0.28 
   1  -5  -3   22.18    0.54 
   1  -5  -3   23.57    0.56 
   1  -5  -3   22.19    0.51 
  -1   5   3   21.97    0.51 
  -1   5   3   22.85    0.56 
  -1   5   3   21.72    0.49 
   0  -5  -3   62.51    1.07 
   0  -5  -3   61.35    1.04 
   0   5   3   60.72    1.05 
   0   5   3   59.44    1.07 
   0   5   3   62.76    1.08 
  -1  -5  -3    3.69    0.16 
  -1  -5  -3    4.02    0.19 
  -1  -5  -3    3.83    0.06 
  -1  -5  -3    3.90    0.09 
   1   5   3    3.75    0.10 
   1   5   3    4.02    0.20 
  -2  -5  -3   92.62    1.65 
   2   5   3   92.71    1.66 
   2   5   3   91.53    1.65 
  -3  -5  -3    1.36    0.18 
  -3  -5  -3    1.31    0.21 
   3   5   3    1.52    0.20 
   3   5   3    1.39    0.20 
  -4  -5  -3    7.53    0.24 
  -4  -5  -3    7.56    0.24 
   4   5   3    6.70    0.21 
  -5  -5  -3   26.97    0.73 
  -5  -5  -3   28.59    0.72 
   5   5   3   28.92    0.67 
   5   5   3   28.66    0.69 
  -6  -5  -3   17.16    0.75 
  -7  -5  -3    0.49    0.19 
  -7  -5  -3   -0.24    0.34 
   7   5   3    0.21    0.25 
   7   5   3   -0.04    0.65 
  -8  -5  -3    5.93    0.43 
   8   5   3    6.84    0.33 
   5  -6  -3    7.36    0.55 
   5  -6  -3    7.06    0.30 
  -5   6   3    7.93    0.31 
  -5   6   3    7.55    0.53 
   4  -6  -3    1.41    0.42 
   4  -6  -3    0.74    0.24 
  -4   6   3    0.74    0.26 
  -4   6   3    1.39    0.41 
   3  -6  -3    0.98    0.16 
   3  -6  -3    1.23    0.26 
  -3   6   3    1.41    0.35 
  -3   6   3    1.80    0.24 
   2  -6  -3    7.57    0.32 
   2  -6  -3    7.53    0.18 
  -2   6   3    7.51    0.33 
  -2   6   3    7.48    0.14 
  -2   6   3    8.33    0.23 
   1  -6  -3    1.20    0.12 
   1  -6  -3    1.06    0.18 
   1  -6  -3    1.39    0.15 
  -1   6   3    1.23    0.21 
  -1   6   3    1.39    0.16 
   0  -6  -3    8.73    0.29 
   0  -6  -3    9.22    0.35 
   0  -6  -3    9.52    0.22 
   0  -6  -3    8.52    0.20 
   0   6   3    8.53    0.32 
   0   6   3    9.41    0.23 
   0   6   3    8.88    0.18 
  -1  -6  -3    7.03    0.32 
  -1  -6  -3    7.36    0.21 
  -1  -6  -3    7.17    0.30 
   1   6   3    7.29    0.21 
   1   6   3    7.21    0.21 
   1   6   3    6.85    0.31 
  -2  -6  -3   18.30    0.39 
  -2  -6  -3   16.97    0.39 
   2   6   3   17.40    0.41 
   2   6   3   17.70    0.32 
  -3  -6  -3   55.96    1.17 
  -3  -6  -3   55.31    1.16 
   3   6   3   57.50    1.15 
   3   6   3   57.23    1.16 
   3   6   3   56.32    1.18 
  -4  -6  -3    5.25    0.25 
  -4  -6  -3    4.47    0.27 
   4   6   3    4.13    0.23 
  -5  -6  -3    0.16    0.30 
  -5  -6  -3    0.35    0.27 
   5   6   3    0.06    0.23 
   5   6   3   -0.03    0.14 
  -6  -6  -3    9.79    0.52 
   6   6   3    9.88    0.42 
  -7  -6  -3    5.95    0.82 
   7   6   3    6.40    0.76 
  -8  -6  -3    4.70    0.51 
   8   6   3    5.16    0.35 
   4  -7  -3    2.13    0.27 
   4  -7  -3    2.22    0.41 
  -4   7   3    2.57    0.32 
  -4   7   3    1.85    0.43 
   3  -7  -3    1.78    0.19 
   3  -7  -3    2.00    0.29 
  -3   7   3    1.50    0.39 
  -3   7   3    2.40    0.26 
   2  -7  -3    1.11    0.32 
   2  -7  -3    1.33    0.18 
  -2   7   3    1.00    0.35 
  -2   7   3    1.19    0.22 
   1  -7  -3    4.48    0.30 
   1  -7  -3    4.65    0.17 
  -1   7   3    5.17    0.22 
  -1   7   3    4.69    0.34 
   0  -7  -3    2.42    0.14 
   0  -7  -3    2.27    0.12 
   0  -7  -3    2.02    0.26 
   0   7   3    2.20    0.24 
   0   7   3    2.47    0.15 
  -1  -7  -3    1.94    0.32 
  -1  -7  -3    2.36    0.12 
  -1  -7  -3    1.93    0.26 
   1   7   3    1.86    0.29 
   1   7   3    2.09    0.11 
  -2  -7  -3    1.69    0.29 
  -2  -7  -3    1.12    0.31 
   2   7   3    1.75    0.17 
   2   7   3    1.33    0.31 
  -3  -7  -3    9.30    0.34 
  -3  -7  -3    8.92    0.33 
   3   7   3    8.95    0.34 
   3   7   3    8.68    0.27 
   3   7   3    9.14    0.25 
  -4  -7  -3   16.46    0.62 
   4   7   3   17.33    0.58 
   4   7   3   17.31    0.59 
   4   7   3   16.70    0.65 
  -5  -7  -3    5.15    0.72 
   5   7   3    6.07    0.69 
  -6  -7  -3    1.97    0.39 
   6   7   3    1.46    0.25 
  -7  -7  -3   12.56    0.68 
   7   7   3   11.29    0.54 
  -8  -7  -3    5.19    0.68 
   8   7   3    4.26    0.48 
   3  -8  -3    1.30    0.46 
  -3   8   3    1.82    0.46 
  -3   8   3    2.17    0.33 
   2  -8  -3    0.41    0.19 
   2  -8  -3    0.31    0.28 
  -2   8   3    0.04    0.30 
  -2   8   3    0.45    0.24 
   1  -8  -3    0.23    0.25 
   1  -8  -3    0.35    0.17 
  -1   8   3    0.15    0.28 
  -1   8   3    0.57    0.20 
   0  -8  -3    6.41    0.33 
   0  -8  -3    6.61    0.19 
   0   8   3    7.20    0.21 
   0   8   3    6.38    0.30 
  -1  -8  -3    3.85    0.17 
  -1  -8  -3    3.53    0.31 
   1   8   3    3.48    0.38 
  -2  -8  -3   35.79    0.86 
   2   8   3   35.48    0.85 
   2   8   3   36.04    0.87 
   2   8   3   36.40    0.80 
  -3  -8  -3   18.29    0.64 
   3   8   3   16.50    0.57 
   3   8   3   16.82    0.54 
   3   8   3   15.19    0.63 
  -4  -8  -3    2.10    0.34 
   4   8   3    1.42    0.21 
   4   8   3    1.48    0.31 
   4   8   3    2.26    0.25 
  -5  -8  -3   14.16    0.69 
   5   8   3   12.69    0.60 
  -6  -8  -3    6.33    0.73 
   6   8   3    5.05    0.66 
  -7  -8  -3    1.44    0.48 
   7   8   3    0.88    0.23 
  -2   9   3    1.09    0.46 
   1  -9  -3    0.71    0.18 
   1  -9  -3    0.74    0.38 
  -1   9   3    0.64    0.44 
   0  -9  -3    8.78    0.22 
   0  -9  -3    7.91    0.38 
   0   9   3    8.06    0.35 
  -1  -9  -3   10.58    0.41 
  -1  -9  -3   11.37    0.25 
   1   9   3   10.80    0.45 
  -2  -9  -3    1.12    0.36 
   2   9   3    3.01    0.35 
   2   9   3    1.96    0.42 
   3   9   3    6.43    0.29 
   3   9   3    6.72    0.37 
  -4  -9  -3    2.89    0.46 
   4   9   3    1.06    0.32 
   4   9   3    1.27    0.28 
  -5  -9  -3    0.06    0.39 
   5   9   3   -0.18    0.20 
  -6  -9  -3    3.95    0.44 
   6   9   3    3.36    0.30 
  -7  -9  -3    1.19    0.44 
   7   9   3    1.45    0.32 
  -1 -10  -3   -0.01    0.44 
  -1 -10  -3    0.06    0.18 
   1  10   3    0.62    0.38 
  -2 -10  -3    0.25    0.40 
  -2 -10  -3    0.86    0.22 
   2  10   3    1.05    0.34 
  -3 -10  -3    0.11    0.43 
   3  10   3    0.51    0.31 
   4  10   3    0.80    0.21 
  -5 -10  -3    1.34    0.48 
   5  10   3    0.62    0.26 
   4  10  -4    0.97    0.40 
   4  10  -4    0.99    0.23 
   3  10  -4   -0.39    0.36 
   3  10  -4    0.41    0.23 
  -3 -10   4   -0.05    0.30 
   2  10  -4   -0.26    0.39 
  -2 -10   4    0.57    0.36 
   1  10  -4    0.18    0.46 
  -1 -10   4   -0.03    0.41 
   6   9  -4    0.97    0.27 
   5   9  -4    0.60    0.37 
   5   9  -4    0.26    0.23 
  -5  -9   4    0.31    0.24 
   4   9  -4    0.83    0.34 
   4   9  -4    1.61    0.22 
  -4  -9   4    1.11    0.22 
  -4  -9   4    1.49    0.25 
   3   9  -4   -0.13    0.36 
   3   9  -4    0.31    0.21 
  -3  -9   4    0.09    0.23 
  -3  -9   4    0.19    0.26 
   2   9  -4    1.15    0.40 
   2   9  -4    1.08    0.17 
  -2  -9   4    1.26    0.30 
  -2  -9   4    1.06    0.17 
   1   9  -4    4.32    0.47 
  -1  -9   4    3.93    0.39 
  -1  -9   4    3.59    0.19 
   0   9  -4    2.78    0.43 
   0  -9   4    2.22    0.23 
   0  -9   4    2.27    0.39 
  -1   9  -4    1.60    0.45 
   1  -9   4    1.46    0.51 
   1  -9   4    1.21    0.24 
   7   8  -4    0.05    0.29 
   6   8  -4    1.88    0.25 
   5   8  -4    0.32    0.16 
   4   8  -4    0.80    0.32 
   4   8  -4    0.71    0.19 
  -4  -8   4    0.74    0.20 
  -4  -8   4    0.80    0.21 
   3   8  -4    9.60    0.37 
   3   8  -4   10.30    0.29 
  -3  -8   4    9.65    0.26 
  -3  -8   4    8.83    0.31 
   2   8  -4    7.37    0.21 
   2   8  -4    7.78    0.37 
  -2  -8   4    6.21    0.29 
  -2  -8   4    7.29    0.25 
   1   8  -4    2.17    0.37 
   1   8  -4    1.61    0.13 
  -1  -8   4    1.81    0.30 
  -1  -8   4    1.42    0.15 
   0   8  -4    4.26    0.37 
   0  -8   4    3.51    0.23 
   0  -8   4    4.10    0.41 
  -1   8  -4    0.42    0.39 
   1  -8   4    0.55    0.41 
   1  -8   4    0.59    0.17 
  -2   8  -4    0.45    0.43 
   2  -8   4   -0.19    0.23 
   2  -8   4    0.31    0.47 
   3  -8   4    1.03    0.27 
   7   7  -4    1.77    0.21 
   6   7  -4    0.25    0.18 
   5   7  -4    0.52    0.21 
  -5  -7   4    0.44    0.17 
   4   7  -4    8.60    0.41 
   4   7  -4    8.66    0.31 
  -4  -7   4    9.90    0.32 
   3   7  -4    3.54    0.27 
   3   7  -4    3.67    0.20 
   3   7  -4    2.75    0.19 
   3   7  -4    3.12    0.16 
  -3  -7   4    2.97    0.18 
  -3  -7   4    2.60    0.19 
  -3  -7   4    3.09    0.25 
   2   7  -4   10.32    0.43 
   2   7  -4   10.28    0.34 
  -2  -7   4    9.84    0.36 
  -2  -7   4   10.19    0.33 
  -2  -7   4    9.81    0.39 
  -2  -7   4   10.24    0.34 
   1   7  -4    0.85    0.23 
   1   7  -4    0.78    0.11 
   1   7  -4    1.04    0.30 
  -1  -7   4    0.81    0.26 
  -1  -7   4    0.89    0.22 
  -1  -7   4    0.60    0.17 
  -1  -7   4    1.03    0.13 
   0   7  -4    0.45    0.31 
   0   7  -4    0.51    0.27 
   0   7  -4    0.47    0.11 
   0  -7   4    0.42    0.18 
   0  -7   4    0.68    0.31 
   0  -7   4    0.44    0.52 
  -1   7  -4   12.12    0.42 
  -1   7  -4   11.60    0.43 
  -1   7  -4   11.48    0.26 
   1  -7   4   11.39    0.31 
   1  -7   4   12.68    0.46 
  -2   7  -4    0.60    0.38 
  -2   7  -4    0.91    0.40 
   2  -7   4    0.06    0.23 
   2  -7   4    0.47    0.44 
  -3   7  -4    4.28    0.43 
  -3   7  -4    4.02    0.43 
   3  -7   4    4.08    0.26 
   3  -7   4    4.52    0.54 
  -4   7  -4    1.16    0.51 
  -4   7  -4    1.54    0.52 
   4  -7   4    0.83    0.27 
   8   6  -4    0.36    0.30 
   7   6  -4    0.07    0.24 
  -7  -6   4    0.01    0.21 
   6   6  -4    2.46    0.25 
  -6  -6   4    2.79    0.18 
  -6  -6   4    2.88    0.24 
   5   6  -4    1.21    0.20 
  -5  -6   4    1.55    0.17 
   4   6  -4   14.06    0.46 
  -4  -6   4   13.81    0.45 
   3   6  -4    0.64    0.23 
   3   6  -4    0.32    0.09 
   3   6  -4    0.19    0.14 
   3   6  -4    0.51    0.11 
  -3  -6   4    0.32    0.14 
  -3  -6   4    0.21    0.11 
  -3  -6   4    0.31    0.14 
   2   6  -4    0.61    0.23 
   2   6  -4    0.75    0.16 
   2   6  -4    0.53    0.11 
   2   6  -4    0.46    0.12 
  -2  -6   4    0.66    0.09 
  -2  -6   4    0.48    0.18 
  -2  -6   4    0.63    0.11 
  -2  -6   4    0.46    0.17 
   1   6  -4   11.71    0.45 
   1   6  -4   11.35    0.36 
  -1  -6   4   11.57    0.37 
  -1  -6   4   11.00    0.38 
  -1  -6   4   11.91    0.41 
   0   6  -4    3.67    0.13 
   0   6  -4    3.88    0.25 
   0   6  -4    3.67    0.13 
   0   6  -4    3.97    0.29 
   0  -6   4    4.02    0.26 
   0  -6   4    4.17    0.29 
   0  -6   4    3.85    0.15 
   0  -6   4    3.68    0.15 
  -1   6  -4   15.52    0.46 
  -1   6  -4   14.82    0.35 
  -1   6  -4   15.63    0.46 
   1  -6   4   14.37    0.41 
   1  -6   4   14.61    0.38 
  -2   6  -4   19.15    0.39 
  -2   6  -4   20.43    0.53 
  -2   6  -4   19.92    0.52 
   2  -6   4   21.34    0.59 
   2  -6   4   19.13    0.42 
  -3   6  -4    0.49    0.37 
  -3   6  -4    0.25    0.30 
   3  -6   4    0.83    0.49 
   3  -6   4    0.59    0.20 
   3  -6   4    0.39    0.21 
  -4   6  -4    6.37    0.41 
  -4   6  -4    6.99    0.51 
   4  -6   4    6.48    0.27 
   4  -6   4    8.14    0.62 
  -5   6  -4    1.39    0.55 
  -5   6  -4    1.03    0.43 
   5  -6   4    0.72    0.28 
   5  -6   4    2.10    0.71 
   8   5  -4    2.46    0.30 
  -8  -5   4    2.30    0.31 
  -8  -5   4    2.50    0.43 
   7   5  -4    0.59    0.18 
  -7  -5   4    0.36    0.21 
  -7  -5   4    0.69    0.32 
   6   5  -4    2.40    0.25 
  -6  -5   4    2.34    0.22 
  -6  -5   4    2.86    0.25 
   5   5  -4   10.59    0.34 
  -5  -5   4   10.63    0.32 
  -5  -5   4   11.18    0.34 
   4   5  -4    0.49    0.12 
  -4  -5   4    0.50    0.14 
  -4  -5   4    0.58    0.16 
   3   5  -4   27.80    0.75 
   3   5  -4   28.05    0.72 
  -3  -5   4   27.71    0.74 
  -3  -5   4   28.25    0.72 
  -3  -5   4   28.32    0.73 
   2   5  -4   16.86    0.34 
   2   5  -4   16.43    0.29 
   2   5  -4   16.71    0.29 
   2   5  -4   15.62    0.29 
  -2  -5   4   16.37    0.29 
  -2  -5   4   16.69    0.31 
  -2  -5   4   16.04    0.29 
  -2  -5   4   16.28    0.30 
  -2  -5   4   16.35    0.30 
   1   5  -4   16.47    0.49 
   1   5  -4   16.68    0.46 
   1   5  -4   16.47    0.46 
   1   5  -4   15.93    0.44 
  -1  -5   4   16.45    0.45 
  -1  -5   4   16.78    0.48 
  -1  -5   4   16.87    0.47 
  -1  -5   4   16.26    0.44 
   0   5  -4   59.37    1.09 
   0   5  -4   61.16    1.10 
   0   5  -4   60.38    1.11 
   0   5  -4   60.21    1.12 
   0  -5   4   61.52    1.13 
   0  -5   4   59.20    1.11 
   0  -5   4   61.29    1.11 
   0  -5   4   60.41    1.09 
  -1   5  -4    5.52    0.22 
  -1   5  -4    5.90    0.32 
  -1   5  -4    6.11    0.31 
   1  -5   4    5.80    0.25 
   1  -5   4    6.99    0.31 
   1  -5   4    5.81    0.21 
   1  -5   4    6.40    0.37 
  -2   5  -4    8.12    0.36 
  -2   5  -4    9.89    0.43 
   2  -5   4    8.87    0.39 
   2  -5   4    9.17    0.48 
  -3   5  -4    0.48    0.37 
  -3   5  -4    0.53    0.34 
   3  -5   4    0.19    0.11 
   3  -5   4    0.24    0.19 
   3  -5   4    0.01    0.32 
  -4   5  -4    2.55    0.37 
  -4   5  -4    2.79    0.46 
   4  -5   4    2.29    0.56 
   4  -5   4    2.42    0.17 
  -5   5  -4    6.00    0.43 
  -5   5  -4    5.75    0.35 
  -5   5  -4    5.79    0.58 
   5  -5   4    5.22    0.30 
   5  -5   4    5.81    0.69 
  -6   5  -4    2.98    0.43 
  -6   5  -4    2.42    0.47 
   6  -5   4    2.91    0.90 
   6  -5   4    2.52    0.29 
   8   4  -4    0.07    0.25 
  -8  -4   4    0.55    0.28 
  -8  -4   4   -0.01    0.33 
   7   4  -4    8.82    0.32 
  -7  -4   4    9.23    0.32 
  -7  -4   4    8.37    0.36 
   6   4  -4    1.70    0.21 
  -6  -4   4    1.24    0.27 
  -6  -4   4    1.61    0.20 
   5   4  -4   19.12    0.39 
   5   4  -4   20.36    0.43 
  -5  -4   4   20.40    0.44 
  -5  -4   4   20.78    0.43 
   4   4  -4   15.86    0.42 
  -4  -4   4   15.72    0.44 
  -4  -4   4   15.44    0.40 
  -4  -4   4   16.21    0.42 
   3   4  -4   14.25    0.29 
  -3  -4   4   14.46    0.29 
  -3  -4   4   14.25    0.29 
  -3  -4   4   14.41    0.32 
  -3  -4   4   14.20    0.30 
   2   4  -4   79.14    1.55 
   2   4  -4   80.21    1.53 
  -2  -4   4   79.61    1.54 
  -2  -4   4   79.24    1.53 
  -2  -4   4   80.87    1.54 
  -2  -4   4   80.30    1.54 
  -2  -4   4   78.75    1.54 
   1   4  -4   65.58    1.09 
   1   4  -4   64.37    1.10 
   1   4  -4   64.91    1.09 
   1   4  -4   65.97    1.09 
  -1  -4   4   64.04    1.09 
  -1  -4   4   64.90    1.09 
  -1  -4   4   64.05    1.09 
  -1  -4   4   66.18    1.09 
   0   4  -4    2.14    0.16 
   0   4  -4    2.04    0.11 
   0   4  -4    2.19    0.19 
   0   4  -4    2.01    0.10 
   0   4  -4    1.47    0.15 
   0  -4   4    2.37    0.19 
   0  -4   4    2.45    0.23 
   0  -4   4    2.12    0.15 
   0  -4   4    2.12    0.12 
  -1   4  -4   35.19    0.64 
  -1   4  -4   35.09    0.65 
  -1   4  -4   35.01    0.63 
  -1   4  -4   35.51    0.65 
  -1   4  -4   36.26    0.63 
   1  -4   4   35.12    0.62 
   1  -4   4   34.97    0.61 
  -2   4  -4    5.60    0.24 
  -2   4  -4    6.55    0.30 
   2  -4   4    5.44    0.19 
   2  -4   4    6.06    0.35 
   2  -4   4    5.22    0.14 
  -3   4  -4    5.92    0.33 
  -3   4  -4    6.84    0.40 
   3  -4   4    5.30    0.18 
   3  -4   4    5.81    0.37 
   3  -4   4    5.12    0.23 
  -4   4  -4    3.77    0.48 
  -4   4  -4    3.48    0.25 
   4  -4   4    3.57    0.27 
   4  -4   4    3.52    0.19 
   4  -4   4    4.16    0.57 
  -5   4  -4    0.94    0.29 
  -5   4  -4    0.94    0.41 
   5  -4   4    0.58    0.60 
   5  -4   4    0.41    0.25 
  -6   4  -4    1.73    0.63 
  -6   4  -4    2.34    0.33 
   6  -4   4    2.60    0.54 
   6  -4   4    2.01    0.30 
   8   3  -4    1.31    0.24 
  -8  -3   4    1.02    0.27 
  -8  -3   4    1.13    0.35 
   7   3  -4    2.79    0.18 
  -7  -3   4    2.25    0.29 
  -7  -3   4    2.67    0.23 
   6   3  -4    7.08    0.27 
  -6  -3   4    6.98    0.30 
  -6  -3   4    7.22    0.28 
   5   3  -4    0.58    0.16 
   5   3  -4    0.79    0.13 
   5   3  -4    0.68    0.19 
  -5  -3   4    0.41    0.25 
  -5  -3   4    0.63    0.19 
  -5  -3   4    0.82    0.17 
  -5  -3   4    0.63    0.17 
   4   3  -4   71.91    1.50 
   4   3  -4   70.03    1.51 
  -4  -3   4   73.25    1.54 
  -4  -3   4   70.67    1.51 
   3   3  -4    0.04    0.11 
  -3  -3   4    0.00    0.12 
  -3  -3   4    0.08    0.10 
  -3  -3   4    0.10    0.11 
  -3  -3   4    0.21    0.14 
  -3  -3   4    0.09    0.05 
   2   3  -4    6.01    0.20 
   2   3  -4    6.29    0.18 
  -2  -3   4    6.12    0.19 
  -2  -3   4    6.29    0.20 
  -2  -3   4    6.01    0.18 
   1   3  -4   76.17    1.30 
   1   3  -4   75.74    1.30 
   1   3  -4   75.92    1.30 
  -1  -3   4   74.95    1.30 
  -1  -3   4   73.29    1.30 
  -1  -3   4   76.38    1.30 
  -1  -3   4   76.27    1.30 
  -1  -3   4   73.55    1.29 
   0   3  -4   27.50    0.55 
   0   3  -4   27.21    0.55 
   0   3  -4   28.29    0.55 
   0   3  -4   28.91    0.56 
   0   3  -4   27.67    0.54 
   0   3  -4   27.51    0.54 
   0  -3   4   27.24    0.55 
   0  -3   4   26.75    0.55 
   0  -3   4   28.00    0.54 
  -1   3  -4    0.21    0.18 
  -1   3  -4    0.51    0.16 
  -1   3  -4    0.61    0.15 
  -1   3  -4    0.50    0.09 
   1  -3   4    0.35    0.15 
   1  -3   4    0.66    0.11 
   1  -3   4    0.54    0.11 
   1  -3   4    0.54    0.22 
  -2   3  -4   30.60    0.56 
  -2   3  -4   30.22    0.56 
  -2   3  -4   30.83    0.56 
   2  -3   4   31.31    0.53 
   2  -3   4   30.33    0.54 
  -3   3  -4    0.10    0.19 
  -3   3  -4    0.33    0.32 
  -3   3  -4    0.47    0.23 
   3  -3   4    0.30    0.08 
   3  -3   4    0.26    0.38 
   3  -3   4    0.39    0.23 
   3  -3   4    0.25    0.16 
  -4   3  -4    6.66    0.43 
  -4   3  -4    6.63    0.23 
   4  -3   4    6.58    0.39 
   4  -3   4    7.00    0.18 
   4  -3   4    7.00    0.26 
  -5   3  -4    3.09    0.38 
  -5   3  -4    3.06    0.28 
   5  -3   4    3.69    0.57 
   5  -3   4    2.50    0.25 
   5  -3   4    2.84    0.16 
  -6   3  -4    0.37    0.29 
  -6   3  -4   -0.28    0.57 
   6  -3   4   -0.20    0.26 
   6  -3   4    0.09    0.49 
  -7   3  -4    2.61    0.52 
   7  -3   4    2.51    0.75 
   7  -3   4    1.95    0.30 
   8   2  -4    3.28    0.23 
  -8  -2   4    2.78    0.23 
  -8  -2   4    2.72    0.41 
   7   2  -4    0.46    0.20 
   7   2  -4    0.42    0.30 
  -7  -2   4    0.65    0.25 
  -7  -2   4    0.15    0.34 
   6   2  -4    1.70    0.36 
   6   2  -4    1.63    0.25 
   6   2  -4    1.91    0.17 
  -6  -2   4    1.67    0.26 
  -6  -2   4    1.66    0.14 
  -6  -2   4    1.84    0.16 
   5   2  -4    1.60    0.21 
   5   2  -4    1.49    0.25 
   5   2  -4    1.31    0.17 
  -5  -2   4    1.56    0.21 
  -5  -2   4    1.79    0.23 
  -5  -2   4    1.45    0.19 
  -5  -2   4    1.31    0.14 
   4   2  -4    5.11    0.16 
   4   2  -4    4.85    0.20 
   4   2  -4    5.42    0.17 
   4   2  -4    5.02    0.12 
   4   2  -4    5.64    0.20 
  -4  -2   4    4.99    0.18 
  -4  -2   4    5.27    0.19 
  -4  -2   4    5.03    0.20 
   3   2  -4    0.56    0.09 
   3   2  -4    0.50    0.10 
   3   2  -4    0.43    0.10 
   3   2  -4    0.46    0.07 
  -3  -2   4    0.57    0.12 
  -3  -2   4    0.52    0.09 
  -3  -2   4    0.53    0.12 
  -3  -2   4    0.43    0.09 
  -3  -2   4    0.48    0.18 
   2   2  -4    9.50    0.23 
   2   2  -4    9.77    0.24 
  -2  -2   4    9.78    0.24 
  -2  -2   4    9.55    0.23 
  -2  -2   4    9.81    0.23 
  -2  -2   4   10.59    0.27 
   1   2  -4    4.83    0.13 
   1   2  -4    4.66    0.11 
   1   2  -4    4.50    0.12 
   1   2  -4    4.50    0.14 
   1   2  -4    4.52    0.13 
  -1  -2   4    4.72    0.13 
  -1  -2   4    4.60    0.11 
  -1  -2   4    4.50    0.12 
  -1  -2   4    4.60    0.13 
  -1  -2   4    4.75    0.13 
   0   2  -4  155.45    3.01 
   0   2  -4  154.74    3.02 
   0   2  -4  154.06    3.02 
   0  -2   4  156.93    3.01 
   0  -2   4  155.49    3.02 
   0  -2   4  155.12    3.02 
   0  -2   4  151.03    3.01 
  -1   2  -4   20.74    0.43 
  -1   2  -4   19.35    0.42 
  -1   2  -4   20.67    0.42 
  -1   2  -4   20.05    0.43 
   1  -2   4   19.33    0.41 
   1  -2   4   19.72    0.40 
   1  -2   4   19.81    0.41 
   1  -2   4   19.83    0.42 
  -2   2  -4   55.90    1.06 
   2  -2   4   55.69    1.06 
   2  -2   4   57.97    1.06 
   2  -2   4   57.98    1.07 
   2  -2   4   57.58    1.09 
   2  -2   4   55.70    1.04 
  -3   2  -4    2.13    0.15 
  -3   2  -4    1.95    0.16 
  -3   2  -4    2.34    0.19 
  -3   2  -4    2.05    0.22 
  -3   2  -4    2.49    0.19 
   3  -2   4    2.13    0.09 
   3  -2   4    2.01    0.18 
   3  -2   4    1.89    0.25 
   3  -2   4    2.24    0.18 
   3  -2   4    1.85    0.16 
  -4   2  -4    1.95    0.36 
  -4   2  -4    1.85    0.16 
   4  -2   4    1.75    0.11 
   4  -2   4    1.67    0.16 
   4  -2   4    1.44    0.30 
  -5   2  -4    8.50    0.33 
  -5   2  -4    9.85    0.52 
   5  -2   4    8.50    0.24 
   5  -2   4    7.81    0.31 
   5  -2   4    7.92    0.43 
  -6   2  -4    2.80    0.54 
  -6   2  -4    2.24    0.28 
   6  -2   4    2.11    0.27 
   6  -2   4    2.35    0.60 
  -7   2  -4    3.80    0.64 
  -7   2  -4    4.34    0.34 
   7  -2   4    3.64    0.30 
   7  -2   4    3.90    0.54 
   7  -2   4    3.32    0.16 
   8   1  -4    1.82    0.22 
   8   1  -4    2.03    0.34 
  -8  -1   4    1.87    0.25 
  -8  -1   4    1.95    0.43 
   7   1  -4    2.08    0.31 
   7   1  -4    1.34    0.20 
  -7  -1   4    1.51    0.28 
  -7  -1   4    1.79    0.42 
   6   1  -4    7.26    0.19 
   6   1  -4    7.61    0.27 
   6   1  -4    8.30    0.40 
  -6  -1   4    7.48    0.35 
  -6  -1   4    7.19    0.16 
  -6  -1   4    7.61    0.26 
   5   1  -4    0.49    0.26 
   5   1  -4    0.84    0.15 
   5   1  -4    0.56    0.15 
  -5  -1   4    0.82    0.25 
  -5  -1   4    0.65    0.09 
  -5  -1   4    0.75    0.19 
  -5  -1   4    0.53    0.23 
   4   1  -4    0.43    0.21 
   4   1  -4    0.42    0.17 
   4   1  -4    0.36    0.14 
   4   1  -4    0.27    0.11 
   4   1  -4    0.48    0.12 
  -4  -1   4    0.16    0.20 
  -4  -1   4    0.32    0.08 
  -4  -1   4    0.37    0.18 
  -4  -1   4    0.45    0.14 
   3   1  -4    5.30    0.19 
   3   1  -4    5.44    0.16 
   3   1  -4    5.46    0.19 
   3   1  -4    5.61    0.16 
   3   1  -4    5.72    0.19 
  -3  -1   4    5.13    0.15 
  -3  -1   4    4.96    0.18 
  -3  -1   4    5.25    0.18 
  -3  -1   4    5.47    0.16 
  -3  -1   4    5.72    0.18 
   2   1  -4   62.26    1.01 
   2   1  -4   61.62    1.01 
  -2  -1   4   61.54    1.01 
  -2  -1   4   60.05    1.01 
  -2  -1   4   62.56    1.01 
  -2  -1   4   60.52    1.01 
   1   1  -4   67.72    1.38 
   1   1  -4   67.94    1.37 
   1   1  -4   69.26    1.37 
  -1  -1   4   68.96    1.37 
  -1  -1   4   69.25    1.37 
  -1  -1   4   70.49    1.38 
  -1  -1   4   68.93    1.38 
  -1  -1   4   69.41    1.37 
   0   1  -4  195.29    3.86 
   0   1  -4  192.52    3.86 
   0   1  -4  198.18    3.86 
   0   1  -4  191.74    3.86 
   0   1  -4  196.77    3.86 
   0  -1   4  191.72    3.86 
   0  -1   4  192.05    3.86 
   0  -1   4  194.75    3.86 
   0  -1   4  194.59    3.86 
   0  -1   4  192.72    3.86 
  -1   1  -4  170.65    3.47 
  -1   1  -4  174.00    3.47 
   1  -1   4  177.66    3.47 
   1  -1   4  171.35    3.47 
   1  -1   4  170.94    3.47 
  -2   1  -4   55.51    1.45 
  -2   1  -4   57.45    1.46 
  -2   1  -4   59.19    1.45 
   2  -1   4   58.99    1.46 
   2  -1   4   55.50    1.45 
   2  -1   4   58.35    1.45 
  -3   1  -4   54.00    1.31 
  -3   1  -4   53.08    1.29 
  -3   1  -4   51.37    1.31 
  -3   1  -4   54.14    1.31 
  -3   1  -4   53.63    1.32 
   3  -1   4   50.27    1.30 
   3  -1   4   52.62    1.33 
   3  -1   4   52.34    1.31 
   3  -1   4   52.12    1.31 
  -4   1  -4    8.76    0.34 
  -4   1  -4    9.48    0.40 
  -4   1  -4    8.45    0.30 
  -4   1  -4    9.39    0.30 
  -4   1  -4   10.20    0.43 
   4  -1   4    9.57    0.47 
   4  -1   4    8.33    0.34 
   4  -1   4    9.03    0.41 
  -5   1  -4    1.06    0.13 
  -5   1  -4    1.10    0.23 
  -5   1  -4    0.96    0.38 
   5  -1   4    0.65    0.16 
   5  -1   4    1.15    0.46 
  -6   1  -4   18.22    0.53 
  -6   1  -4   18.90    0.68 
   6  -1   4   19.44    0.73 
  -7   1  -4    0.81    0.58 
  -7   1  -4    1.50    0.31 
   7  -1   4    0.52    0.25 
   7  -1   4    0.13    0.63 
   7  -1   4    0.56    0.18 
  -8   1  -4   -0.38    0.62 
   8  -1   4    0.15    0.18 
   8  -1   4    0.47    0.53 
   7   0  -4    0.14    0.21 
   7   0  -4   -0.06    0.28 
  -7   0   4   -0.37    0.49 
  -7   0   4    0.00    0.30 
   6   0  -4    7.80    0.44 
   6   0  -4    8.03    0.25 
   6   0  -4    7.09    0.26 
  -6   0   4    7.29    0.28 
  -6   0   4    7.25    0.41 
   5   0  -4    1.49    0.29 
   5   0  -4    1.81    0.23 
   5   0  -4    1.47    0.13 
  -5   0   4    1.30    0.25 
  -5   0   4    1.90    0.22 
  -5   0   4    1.45    0.09 
  -5   0   4    1.49    0.33 
   4   0  -4   25.17    0.48 
   4   0  -4   25.08    0.50 
   4   0  -4   24.42    0.48 
  -4   0   4   25.68    0.50 
  -4   0   4   25.06    0.45 
   3   0  -4   48.07    0.86 
   3   0  -4   47.39    0.85 
  -3   0   4   47.68    0.85 
  -3   0   4   47.55    0.86 
  -3   0   4   47.38    0.84 
   2   0  -4   31.51    0.56 
   2   0  -4   30.56    0.55 
   2   0  -4   31.32    0.55 
  -2   0   4   30.31    0.56 
  -2   0   4   32.18    0.56 
  -2   0   4   31.04    0.55 
  -2   0   4   30.48    0.56 
   1   0  -4  630.48   12.39 
   1   0  -4  631.87   12.39 
  -1   0   4  646.63   12.39 
  -1   0   4  632.28   12.39 
  -1   0   4  649.44   12.39 
  -1   0   4  624.39   12.39 
  -1   0   4  622.79   12.39 
  -1   0   4  641.88   12.39 
   0   0  -4  170.85    3.32 
   0   0  -4  167.58    3.32 
   0   0  -4  171.41    3.32 
   0   0  -4  170.30    3.32 
   0   0   4  171.97    3.32 
   0   0   4  168.40    3.32 
   0   0   4  172.05    3.32 
   0   0   4  170.37    3.32 
  -1   0  -4   58.17    1.11 
  -1   0  -4   58.24    1.12 
  -1   0  -4   58.26    1.12 
  -1   0  -4   59.70    1.11 
   1   0   4   58.51    1.12 
   1   0   4   58.14    1.12 
   1   0   4   59.64    1.11 
  -2   0  -4    9.39    0.25 
  -2   0  -4    9.38    0.24 
  -2   0  -4    9.57    0.27 
  -2   0  -4    9.96    0.24 
   2   0   4    9.51    0.24 
   2   0   4   10.49    0.30 
   2   0   4    9.59    0.25 
   2   0   4    9.63    0.25 
  -3   0  -4    0.35    0.06 
  -3   0  -4    0.45    0.15 
  -3   0  -4    0.25    0.09 
  -3   0  -4    0.27    0.14 
  -3   0  -4    0.20    0.08 
  -3   0  -4    0.22    0.11 
   3   0   4    0.11    0.17 
   3   0   4    0.07    0.11 
   3   0   4    0.31    0.23 
   3   0   4    0.32    0.14 
  -4   0  -4   24.93    0.53 
  -4   0  -4   23.60    0.56 
  -4   0  -4   24.61    0.59 
  -4   0  -4   23.44    0.54 
  -4   0  -4   25.25    0.57 
   4   0   4   24.65    0.57 
   4   0   4   24.00    0.54 
   4   0   4   25.00    0.61 
   4   0   4   23.73    0.55 
  -5   0  -4    0.03    0.11 
  -5   0  -4    0.18    0.18 
  -5   0  -4    0.00    0.23 
  -5   0  -4   -0.04    0.31 
   5   0   4    0.06    0.20 
   5   0   4    0.07    0.38 
  -6   0  -4   10.25    0.21 
  -6   0  -4   10.38    0.25 
  -6   0  -4   10.78    0.36 
   6   0   4   11.07    0.40 
   6   0   4   10.35    0.29 
  -7   0  -4    7.47    0.53 
  -7   0  -4    7.19    0.31 
   7   0   4    6.89    0.23 
   7   0   4    7.10    0.58 
  -8   0  -4    3.14    0.61 
  -8   0  -4    2.85    0.31 
   8   0   4    3.38    0.52 
   8   0   4    2.56    0.20 
   7  -1  -4    1.17    0.28 
   7  -1  -4    0.99    0.20 
  -7   1   4    0.78    0.48 
  -7   1   4    0.74    0.33 
   6  -1  -4   21.94    0.70 
   6  -1  -4   21.27    0.55 
   6  -1  -4   20.57    0.59 
  -6   1   4   20.49    0.69 
   5  -1  -4   21.28    0.63 
   5  -1  -4   20.29    0.53 
   5  -1  -4   21.33    0.50 
  -5   1   4   20.91    0.60 
  -5   1   4   19.99    0.49 
  -5   1   4   19.68    0.55 
   4  -1  -4    4.41    0.26 
   4  -1  -4    4.55    0.16 
   4  -1  -4    4.37    0.21 
  -4   1   4    4.15    0.11 
  -4   1   4    4.43    0.23 
  -4   1   4    4.63    0.27 
  -4   1   4    4.55    0.29 
   3  -1  -4   90.12    2.32 
   3  -1  -4   86.92    2.33 
   3  -1  -4   86.38    2.32 
  -3   1   4   86.73    2.32 
  -3   1   4   87.99    2.33 
  -3   1   4   84.53    2.32 
   2  -1  -4    0.07    0.15 
   2  -1  -4    0.01    0.07 
   2  -1  -4   -0.15    0.11 
   2  -1  -4    0.03    0.11 
   2  -1  -4   -0.02    0.10 
  -2   1   4    0.05    0.10 
  -2   1   4   -0.05    0.16 
  -2   1   4    0.02    0.15 
  -2   1   4   -0.05    0.10 
   1  -1  -4    0.01    0.09 
   1  -1  -4    0.20    0.12 
   1  -1  -4    0.15    0.11 
   1  -1  -4    0.10    0.06 
   1  -1  -4   -0.11    0.11 
   1  -1  -4    0.03    0.06 
  -1   1   4   -0.03    0.10 
  -1   1   4    0.01    0.07 
  -1   1   4    0.07    0.09 
  -1   1   4    0.03    0.10 
   0  -1  -4    5.78    0.10 
   0  -1  -4    5.79    0.09 
   0  -1  -4    5.84    0.12 
   0  -1  -4    6.04    0.15 
   0   1   4    5.72    0.12 
   0   1   4    5.69    0.12 
   0   1   4    5.53    0.10 
  -1  -1  -4   56.38    1.05 
  -1  -1  -4   56.85    1.05 
  -1  -1  -4   56.33    1.05 
   1   1   4   56.30    1.05 
   1   1   4   56.08    1.05 
   1   1   4   56.88    1.05 
  -2  -1  -4    0.39    0.12 
  -2  -1  -4    0.35    0.14 
  -2  -1  -4    0.34    0.07 
  -2  -1  -4    0.36    0.05 
   2   1   4    0.26    0.12 
   2   1   4    0.29    0.07 
   2   1   4    0.37    0.07 
   2   1   4    0.32    0.05 
   2   1   4    0.37    0.11 
  -3  -1  -4    0.40    0.18 
  -3  -1  -4    0.44    0.15 
  -3  -1  -4    0.35    0.06 
  -3  -1  -4    0.42    0.10 
   3   1   4    0.31    0.09 
   3   1   4    0.39    0.10 
   3   1   4    0.43    0.16 
   3   1   4    0.37    0.15 
  -4  -1  -4   42.23    0.95 
  -4  -1  -4   44.53    0.97 
  -4  -1  -4   44.36    0.97 
  -4  -1  -4   44.95    0.94 
   4   1   4   44.71    0.98 
   4   1   4   45.83    0.97 
   4   1   4   44.31    0.96 
   4   1   4   42.88    0.95 
  -5  -1  -4    5.07    0.21 
  -5  -1  -4    4.68    0.31 
  -5  -1  -4    4.92    0.31 
  -5  -1  -4    4.29    0.15 
   5   1   4    5.35    0.39 
   5   1   4    4.63    0.23 
  -6  -1  -4   16.28    0.42 
  -6  -1  -4   17.07    0.40 
   6   1   4   17.71    0.56 
  -7  -1  -4    4.00    0.45 
  -7  -1  -4    4.27    0.28 
   7   1   4    5.15    0.56 
  -8  -1  -4   11.82    0.34 
  -8  -1  -4   10.88    0.42 
   8   1   4   12.43    0.68 
   8   1   4   10.90    0.28 
   7  -2  -4    2.93    0.30 
  -7   2   4    2.87    0.30 
  -7   2   4    2.42    0.53 
   6  -2  -4    1.56    0.44 
   6  -2  -4    1.54    0.26 
   6  -2  -4    1.15    0.17 
  -6   2   4    1.22    0.47 
  -6   2   4    1.20    0.33 
   5  -2  -4    1.09    0.15 
   5  -2  -4    0.82    0.23 
   5  -2  -4    1.06    0.36 
  -5   2   4    0.92    0.28 
  -5   2   4    0.75    0.38 
   4  -2  -4    0.02    0.19 
   4  -2  -4   -0.02    0.27 
   4  -2  -4    0.19    0.11 
  -4   2   4    0.18    0.28 
  -4   2   4    0.09    0.08 
  -4   2   4    0.24    0.18 
   3  -2  -4    4.66    0.08 
   3  -2  -4    4.59    0.10 
   3  -2  -4    4.76    0.23 
   3  -2  -4    4.57    0.19 
  -3   2   4    4.63    0.16 
  -3   2   4    4.56    0.16 
  -3   2   4    4.42    0.08 
  -3   2   4    4.69    0.24 
   2  -2  -4   91.29    2.09 
   2  -2  -4   87.15    2.08 
   2  -2  -4   90.96    2.09 
   2  -2  -4   86.84    2.09 
   2  -2  -4   87.14    2.10 
  -2   2   4   88.65    2.09 
  -2   2   4   88.55    2.09 
  -2   2   4   88.08    2.10 
   1  -2  -4    8.78    0.18 
   1  -2  -4    8.84    0.21 
   1  -2  -4    8.90    0.16 
   1  -2  -4    8.87    0.18 
  -1   2   4    8.75    0.20 
  -1   2   4    8.87    0.20 
  -1   2   4    8.68    0.18 
  -1   2   4    8.51    0.21 
   0  -2  -4   11.10    0.20 
   0  -2  -4   10.59    0.21 
   0  -2  -4   10.88    0.22 
   0   2   4   11.04    0.21 
   0   2   4   10.64    0.20 
   0   2   4   11.24    0.22 
   0   2   4   10.77    0.23 
  -1  -2  -4  102.00    2.19 
  -1  -2  -4  102.11    2.19 
   1   2   4  102.04    2.19 
   1   2   4  101.70    2.19 
  -2  -2  -4   52.41    1.24 
  -2  -2  -4   51.62    1.24 
  -2  -2  -4   50.49    1.24 
   2   2   4   50.85    1.24 
   2   2   4   51.59    1.24 
  -3  -2  -4   12.46    0.28 
  -3  -2  -4   13.59    0.32 
  -3  -2  -4   12.86    0.30 
   3   2   4   12.62    0.27 
   3   2   4   12.54    0.32 
   3   2   4   13.02    0.30 
  -4  -2  -4    8.50    0.17 
  -4  -2  -4    8.71    0.25 
  -4  -2  -4    8.27    0.12 
  -4  -2  -4    8.62    0.23 
  -4  -2  -4    8.60    0.17 
   4   2   4    8.23    0.17 
   4   2   4    8.15    0.28 
   4   2   4    8.36    0.22 
  -5  -2  -4   11.29    0.24 
  -5  -2  -4   11.94    0.33 
  -5  -2  -4   12.20    0.27 
  -5  -2  -4   12.76    0.35 
   5   2   4   12.30    0.39 
   5   2   4   11.71    0.27 
  -6  -2  -4   41.44    0.85 
  -6  -2  -4   41.37    0.86 
  -6  -2  -4   41.27    0.83 
   6   2   4   41.24    0.87 
  -7  -2  -4    4.32    0.37 
  -7  -2  -4    4.83    0.25 
   7   2   4    4.50    0.47 
  -8  -2  -4    4.63    0.43 
  -8  -2  -4    5.24    0.30 
   8   2   4    4.73    0.27 
   8   2   4    5.43    0.61 
   6  -3  -4   -0.21    0.23 
   6  -3  -4    0.27    0.47 
  -6   3   4    0.05    0.50 
  -6   3   4   -0.20    0.34 
   5  -3  -4   -0.18    0.23 
   5  -3  -4   -0.26    0.40 
  -5   3   4   -0.28    0.29 
  -5   3   4    0.06    0.41 
   4  -3  -4    1.03    0.22 
   4  -3  -4    1.06    0.10 
   4  -3  -4    1.02    0.09 
   4  -3  -4    0.72    0.23 
  -4   3   4    1.18    0.25 
  -4   3   4    0.62    0.30 
   3  -3  -4    4.41    0.27 
   3  -3  -4    4.37    0.16 
   3  -3  -4    4.31    0.11 
   3  -3  -4    4.43    0.10 
  -3   3   4    4.54    0.27 
  -3   3   4    4.54    0.22 
  -3   3   4    4.33    0.17 
  -3   3   4    4.72    0.35 
   2  -3  -4    2.81    0.20 
   2  -3  -4    2.96    0.21 
   2  -3  -4    2.72    0.08 
   2  -3  -4    2.84    0.12 
  -2   3   4    2.96    0.26 
  -2   3   4    2.58    0.20 
  -2   3   4    2.90    0.12 
  -2   3   4    2.79    0.16 
   1  -3  -4  157.86    3.01 
   1  -3  -4  157.05    3.01 
  -1   3   4  151.73    3.01 
  -1   3   4  153.28    3.00 
   0  -3  -4   36.92    0.66 
   0  -3  -4   37.83    0.68 
   0  -3  -4   37.14    0.68 
   0   3   4   37.79    0.68 
   0   3   4   36.53    0.67 
   0   3   4   36.63    0.68 
  -1  -3  -4   51.77    1.01 
  -1  -3  -4   53.15    1.01 
   1   3   4   53.11    1.02 
   1   3   4   51.99    1.00 
   1   3   4   52.98    1.01 
  -2  -3  -4  195.72    4.07 
  -2  -3  -4  193.15    4.07 
   2   3   4  192.29    4.07 
   2   3   4  189.29    4.07 
  -3  -3  -4   12.92    0.33 
  -3  -3  -4   12.52    0.35 
  -3  -3  -4   12.73    0.34 
   3   3   4   12.52    0.31 
   3   3   4   12.60    0.35 
   3   3   4   12.83    0.35 
  -4  -3  -4  142.43    2.88 
  -4  -3  -4  141.50    2.88 
  -4  -3  -4  140.65    2.88 
   4   3   4  139.06    2.87 
   4   3   4  142.82    2.88 
   4   3   4  141.94    2.87 
  -5  -3  -4   10.12    0.24 
  -5  -3  -4    9.02    0.22 
  -5  -3  -4    9.69    0.30 
  -5  -3  -4    9.94    0.32 
   5   3   4   10.34    0.25 
   5   3   4    9.14    0.34 
  -6  -3  -4    2.70    0.06 
  -6  -3  -4    2.81    0.27 
  -6  -3  -4    2.89    0.07 
  -6  -3  -4    2.96    0.18 
  -6  -3  -4    2.67    0.29 
   6   3   4    2.64    0.19 
   6   3   4    2.51    0.36 
  -7  -3  -4   25.01    0.49 
  -7  -3  -4   22.72    0.52 
   7   3   4   23.12    0.64 
   7   3   4   23.97    0.46 
  -8  -3  -4    1.75    0.43 
  -8  -3  -4    2.56    0.28 
   8   3   4    1.56    0.28 
   6  -4  -4    0.06    0.26 
   6  -4  -4    0.02    0.54 
  -6   4   4   -0.10    0.38 
  -6   4   4   -0.15    0.52 
   5  -4  -4    3.54    0.24 
   5  -4  -4    3.30    0.45 
  -5   4   4    3.39    0.25 
  -5   4   4    3.08    0.34 
   4  -4  -4    0.56    0.35 
   4  -4  -4    0.25    0.22 
   4  -4  -4    0.57    0.12 
  -4   4   4    0.99    0.26 
  -4   4   4    0.81    0.34 
   3  -4  -4   11.59    0.34 
   3  -4  -4   11.39    0.26 
   3  -4  -4   11.95    0.32 
  -3   4   4   12.21    0.33 
  -3   4   4   11.36    0.28 
   2  -4  -4   10.00    0.26 
   2  -4  -4    9.56    0.32 
   2  -4  -4    9.22    0.22 
  -2   4   4    9.17    0.31 
  -2   4   4    9.67    0.27 
  -2   4   4    9.68    0.24 
  -2   4   4   10.02    0.42 
   1  -4  -4   30.02    0.73 
   1  -4  -4   28.77    0.69 
   1  -4  -4   28.86    0.71 
   1  -4  -4   30.04    0.68 
  -1   4   4   28.01    0.69 
  -1   4   4   27.97    0.68 
   0  -4  -4   92.28    1.40 
   0  -4  -4   94.88    1.39 
   0  -4  -4   92.41    1.39 
   0   4   4   91.07    1.40 
   0   4   4   94.86    1.40 
  -1  -4  -4    0.43    0.15 
  -1  -4  -4    0.45    0.18 
  -1  -4  -4    0.39    0.07 
   1   4   4    0.54    0.17 
   1   4   4    0.47    0.07 
   1   4   4    0.26    0.18 
  -2  -4  -4  173.45    3.54 
  -2  -4  -4  170.31    3.54 
   2   4   4  165.28    3.54 
   2   4   4  167.55    3.54 
   2   4   4  169.55    3.53 
  -3  -4  -4   16.24    0.40 
  -3  -4  -4   15.59    0.39 
   3   4   4   15.43    0.40 
   3   4   4   16.08    0.40 
   3   4   4   16.26    0.35 
   3   4   4   15.71    0.36 
  -4  -4  -4    4.95    0.24 
  -4  -4  -4    4.98    0.22 
   4   4   4    4.40    0.24 
  -5  -4  -4   64.33    1.45 
   5   4   4   63.93    1.45 
   5   4   4   62.78    1.43 
  -6  -4  -4    3.03    0.30 
  -6  -4  -4    3.43    0.28 
  -6  -4  -4    3.41    0.15 
   6   4   4    2.89    0.35 
  -7  -4  -4    0.71    0.19 
  -7  -4  -4    0.58    0.33 
   7   4   4    0.40    0.25 
   7   4   4    0.45    0.40 
  -8  -4  -4    7.96    0.42 
  -8  -4  -4    9.41    0.34 
   8   4   4    8.27    0.36 
   5  -5  -4    0.85    0.26 
   5  -5  -4    0.60    0.48 
  -5   5   4    0.99    0.46 
  -5   5   4    0.76    0.33 
   4  -5  -4    1.65    0.24 
   4  -5  -4    1.79    0.19 
   4  -5  -4    2.34    0.30 
  -4   5   4    2.49    0.28 
  -4   5   4    1.87    0.27 
   3  -5  -4   -0.03    0.13 
   3  -5  -4    0.04    0.32 
   3  -5  -4   -0.42    0.22 
  -3   5   4   -0.12    0.31 
  -3   5   4   -0.06    0.15 
  -3   5   4    0.44    0.23 
   2  -5  -4   43.31    0.86 
   2  -5  -4   42.56    0.90 
  -2   5   4   42.80    0.86 
  -2   5   4   44.06    0.88 
   1  -5  -4    8.79    0.30 
   1  -5  -4   10.14    0.28 
   1  -5  -4   10.21    0.29 
  -1   5   4    8.44    0.35 
  -1   5   4    9.09    0.26 
  -1   5   4    9.20    0.28 
   0  -5  -4   23.55    0.39 
   0   5   4   23.24    0.39 
   0   5   4   22.68    0.44 
  -1  -5  -4   53.53    1.13 
   1   5   4   55.38    1.14 
   1   5   4   55.77    1.16 
   1   5   4   53.84    1.16 
  -2  -5  -4    0.57    0.22 
  -2  -5  -4    0.45    0.17 
   2   5   4    0.34    0.22 
   2   5   4    0.47    0.20 
  -3  -5  -4   37.77    0.71 
  -3  -5  -4   35.75    0.71 
   3   5   4   36.68    0.69 
   3   5   4   36.67    0.71 
  -4  -5  -4    0.28    0.23 
  -4  -5  -4    0.04    0.23 
   4   5   4    0.20    0.22 
  -5  -5  -4    6.34    0.34 
  -5  -5  -4    6.08    0.30 
   5   5   4    5.72    0.30 
   5   5   4    6.45    0.17 
  -6  -5  -4   28.37    0.78 
  -6  -5  -4   27.37    0.78 
   6   5   4   27.21    0.76 
   6   5   4   29.25    0.72 
  -7  -5  -4    0.17    0.39 
   7   5   4    0.62    0.26 
   7   5   4   -0.10    0.41 
  -8  -5  -4    3.64    0.39 
   8   5   4    4.17    0.32 
   5  -6  -4   -0.21    0.51 
   4  -6  -4    5.59    0.43 
   4  -6  -4    5.20    0.28 
  -4   6   4    5.44    0.41 
  -4   6   4    6.53    0.33 
   3  -6  -4    2.03    0.26 
   3  -6  -4    2.08    0.15 
   3  -6  -4    2.28    0.27 
  -3   6   4    2.72    0.25 
  -3   6   4    2.03    0.36 
   2  -6  -4    0.09    0.13 
   2  -6  -4    0.32    0.30 
  -2   6   4    0.03    0.24 
  -2   6   4    0.22    0.20 
   1  -6  -4   12.10    0.27 
   1  -6  -4   10.72    0.32 
   1  -6  -4   11.18    0.22 
  -1   6   4   11.17    0.36 
  -1   6   4   11.50    0.25 
   0  -6  -4    0.27    0.12 
   0  -6  -4    0.26    0.23 
   0  -6  -4    0.42    0.09 
   0   6   4    0.17    0.07 
   0   6   4    0.29    0.26 
   0   6   4    0.23    0.13 
  -1  -6  -4    0.70    0.08 
  -1  -6  -4    0.81    0.20 
  -1  -6  -4    1.03    0.24 
   1   6   4    0.76    0.09 
   1   6   4    0.42    0.25 
  -2  -6  -4   29.41    0.60 
  -2  -6  -4   28.15    0.60 
   2   6   4   27.91    0.62 
  -3  -6  -4    7.64    0.32 
  -3  -6  -4    7.07    0.33 
   3   6   4    7.74    0.28 
  -4  -6  -4   17.80    0.51 
  -4  -6  -4   17.62    0.50 
  -5  -6  -4    1.17    0.29 
  -5  -6  -4    0.44    0.30 
   5   6   4   -0.01    0.25 
  -6  -6  -4    2.13    0.36 
   6   6   4    2.38    0.19 
   6   6   4    1.95    0.32 
  -7  -6  -4   25.45    0.83 
   7   6   4   26.47    0.78 
  -8  -6  -4    2.37    0.54 
   8   6   4    1.60    0.38 
   4  -7  -4    0.78    0.32 
   4  -7  -4    1.45    0.29 
  -4   7   4    1.65    0.30 
  -4   7   4    0.83    0.43 
   3  -7  -4    1.22    0.28 
  -3   7   4    1.68    0.40 
  -3   7   4    1.64    0.26 
   2  -7  -4    0.27    0.33 
   2  -7  -4    0.27    0.17 
  -2   7   4    0.07    0.22 
  -2   7   4   -0.49    0.35 
   1  -7  -4    0.06    0.28 
   1  -7  -4    0.23    0.16 
  -1   7   4    0.15    0.18 
  -1   7   4   -0.08    0.32 
   0  -7  -4    8.41    0.19 
   0  -7  -4    7.82    0.32 
   0  -7  -4    9.34    0.22 
   0   7   4    8.51    0.38 
   0   7   4    8.97    0.23 
   1   7   4    1.63    0.13 
   1   7   4    1.37    0.32 
   1   7   4    1.77    0.13 
  -2  -7  -4    9.61    0.39 
  -2  -7  -4    8.77    0.40 
  -2  -7  -4    8.57    0.24 
   2   7   4    9.69    0.29 
   2   7   4    8.79    0.41 
  -3  -7  -4    0.32    0.30 
  -3  -7  -4    0.53    0.26 
   3   7   4    0.82    0.20 
   3   7   4    0.33    0.29 
   3   7   4    0.51    0.15 
  -4  -7  -4    7.00    0.32 
  -4  -7  -4    5.37    0.33 
  -5  -7  -4   19.54    0.70 
   5   7   4   19.80    0.66 
  -6  -7  -4    5.73    0.82 
  -7  -7  -4    2.90    0.44 
   7   7   4    2.58    0.23 
  -8  -7  -4    6.06    0.55 
   8   7   4    6.35    0.38 
  -3   8   4    0.59    0.29 
  -3   8   4    0.44    0.44 
   2  -8  -4    0.45    0.27 
   2  -8  -4    0.61    0.17 
  -2   8   4    0.41    0.41 
  -2   8   4    0.93    0.25 
   1  -8  -4    0.38    0.33 
   1  -8  -4    0.31    0.16 
  -1   8   4    0.34    0.23 
  -1   8   4    0.25    0.39 
   0  -8  -4    2.01    0.34 
   0  -8  -4    2.27    0.17 
   0   8   4    1.98    0.39 
   0   8   4    2.71    0.20 
  -1  -8  -4    5.50    0.29 
   1   8   4    6.02    0.36 
   2   8   4    0.93    0.35 
   2   8   4    0.69    0.14 
  -3  -8  -4    3.69    0.37 
   3   8   4    3.60    0.30 
   3   8   4    3.52    0.23 
   3   8   4    2.43    0.35 
  -4  -8  -4    7.45    0.58 
   4   8   4    5.54    0.56 
   4   8   4    7.81    0.52 
   4   8   4    6.13    0.49 
  -5  -8  -4    1.57    0.38 
   5   8   4    0.73    0.22 
  -6  -8  -4   13.31    0.70 
   6   8   4   12.03    0.60 
  -7  -8  -4    5.10    0.67 
   7   8   4    3.82    0.56 
   1  -9  -4    1.45    0.40 
   1  -9  -4    1.40    0.22 
  -1   9   4    1.76    0.48 
   0  -9  -4    0.70    0.37 
   0  -9  -4    1.23    0.17 
   0   9   4    0.75    0.43 
  -1  -9  -4    2.39    0.17 
  -1  -9  -4    2.37    0.38 
   1   9   4    2.73    0.46 
  -2  -9  -4    4.81    0.37 
   2   9   4    5.75    0.35 
   2   9   4    5.15    0.40 
  -3  -9  -4    1.54    0.42 
   3   9   4    0.18    0.18 
   3   9   4    0.68    0.27 
   3   9   4    0.31    0.37 
  -4  -9  -4    8.95    0.54 
   4   9   4    8.25    0.45 
   4   9   4    8.21    0.42 
  -5  -9  -4    1.78    0.42 
   5   9   4    1.15    0.28 
  -6  -9  -4    0.42    0.38 
   6   9   4    0.52    0.26 
  -7  -9  -4    1.21    0.46 
   7   9   4    0.92    0.28 
  -1 -10  -4    1.92    0.20 
   1  10   4    1.95    0.40 
  -2 -10  -4    2.35    0.21 
  -2 -10  -4    2.10    0.43 
   2  10   4    3.20    0.37 
  -3 -10  -4   -0.45    0.39 
   3  10   4   -0.08    0.28 
  -4 -10  -4    1.41    0.46 
   4  10   4    0.77    0.21 
  -5 -10  -4    1.79    0.51 
   5  10   4    1.54    0.23 
   3  10  -5    0.46    0.23 
   3  10  -5    0.30    0.43 
  -3 -10   5    0.55    0.55 
   2  10  -5   -0.66    0.40 
  -2 -10   5    0.43    0.41 
   5   9  -5    1.32    0.24 
  -5  -9   5    0.95    0.26 
   4   9  -5    0.18    0.24 
   4   9  -5    0.15    0.37 
  -4  -9   5   -0.45    0.24 
   3   9  -5    0.33    0.20 
   3   9  -5    0.22    0.35 
  -3  -9   5    0.31    0.23 
  -3  -9   5    0.23    0.28 
   2   9  -5    0.14    0.16 
   2   9  -5   -0.18    0.37 
  -2  -9   5    0.15    0.23 
  -2  -9   5    0.05    0.35 
   1   9  -5    1.54    0.42 
  -1  -9   5    1.24    0.42 
  -1  -9   5    1.26    0.18 
   0   9  -5   -0.09    0.42 
   0  -9   5    0.34    0.23 
   0  -9   5    0.57    0.49 
   1  -9   5    0.44    0.65 
   1  -9   5    0.19    0.25 
   6   8  -5   -0.15    0.25 
   5   8  -5   -0.32    0.23 
  -5  -8   5   -0.10    0.20 
   4   8  -5    1.59    0.39 
   4   8  -5    1.89    0.22 
  -4  -8   5    1.45    0.17 
   3   8  -5    0.15    0.34 
   3   8  -5    0.21    0.18 
  -3  -8   5    0.09    0.20 
  -3  -8   5    0.32    0.24 
   2   8  -5    1.93    0.38 
   2   8  -5    1.38    0.16 
  -2  -8   5    1.52    0.29 
  -2  -8   5    1.39    0.16 
   1   8  -5    0.19    0.13 
   1   8  -5   -0.08    0.37 
  -1  -8   5    0.24    0.30 
  -1  -8   5    0.10    0.15 
   0   8  -5    1.03    0.37 
   0  -8   5    1.52    0.39 
   0  -8   5    1.16    0.22 
  -1   8  -5    0.83    0.40 
   1  -8   5    0.65    0.22 
   1  -8   5    0.04    0.44 
  -2   8  -5    0.47    0.43 
   2  -8   5   -0.09    0.25 
   2  -8   5    0.24    0.49 
   3  -8   5    0.31    0.27 
   7   7  -5    0.34    0.30 
   6   7  -5    0.43    0.20 
   5   7  -5    1.41    0.23 
  -5  -7   5    1.61    0.19 
   4   7  -5    3.10    0.33 
   4   7  -5    3.02    0.18 
  -4  -7   5    3.60    0.21 
  -4  -7   5    3.43    0.23 
   3   7  -5    9.87    0.31 
   3   7  -5    9.36    0.28 
   3   7  -5   10.11    0.40 
  -3  -7   5    9.61    0.30 
  -3  -7   5   10.10    0.31 
   2   7  -5    0.36    0.29 
   2   7  -5   -0.03    0.13 
   2   7  -5    0.36    0.18 
  -2  -7   5    0.20    0.24 
  -2  -7   5   -0.01    0.13 
  -2  -7   5    0.36    0.10 
   1   7  -5   11.92    0.31 
   1   7  -5   11.92    0.38 
   1   7  -5   12.13    0.44 
  -1  -7   5   11.39    0.41 
  -1  -7   5   11.82    0.32 
   0   7  -5    0.58    0.33 
   0   7  -5    0.27    0.13 
   0   7  -5    0.39    0.26 
   0  -7   5    0.07    0.19 
   0  -7   5    0.36    0.33 
  -1   7  -5    6.39    0.40 
  -1   7  -5    5.85    0.19 
  -1   7  -5    6.47    0.39 
   1  -7   5    6.38    0.43 
   1  -7   5    5.69    0.25 
  -2   7  -5    0.66    0.38 
  -2   7  -5    1.02    0.40 
   2  -7   5    0.85    0.24 
   2  -7   5    1.27    0.47 
  -3   7  -5    2.86    0.41 
  -3   7  -5    3.14    0.45 
   3  -7   5    3.70    0.56 
   3  -7   5    2.84    0.24 
  -4   7  -5    2.53    0.53 
   4  -7   5    2.02    0.22 
   7   6  -5   -0.14    0.19 
  -7  -6   5   -0.02    0.25 
   6   6  -5    1.67    0.23 
  -6  -6   5    1.89    0.23 
   5   6  -5   31.39    0.84 
  -5  -6   5   32.05    0.83 
   4   6  -5    0.09    0.12 
  -4  -6   5    0.27    0.15 
   3   6  -5   17.29    0.53 
   3   6  -5   16.70    0.47 
  -3  -6   5   17.36    0.48 
  -3  -6   5   17.20    0.48 
   2   6  -5    4.79    0.18 
   2   6  -5    5.00    0.30 
   2   6  -5    4.71    0.17 
   2   6  -5    4.98    0.18 
  -2  -6   5    4.94    0.16 
  -2  -6   5    3.97    0.21 
  -2  -6   5    4.53    0.20 
  -2  -6   5    4.75    0.19 
   1   6  -5    1.41    0.14 
   1   6  -5    1.38    0.20 
   1   6  -5    1.43    0.11 
   1   6  -5    1.28    0.26 
  -1  -6   5    1.39    0.25 
  -1  -6   5    1.55    0.17 
  -1  -6   5    1.56    0.12 
  -1  -6   5    1.19    0.19 
   0   6  -5   15.81    0.47 
   0   6  -5   13.93    0.37 
   0   6  -5   14.85    0.47 
   0   6  -5   14.54    0.38 
   0  -6   5   14.31    0.43 
   0  -6   5   16.19    0.52 
   0  -6   5   14.57    0.39 
  -1   6  -5    8.32    0.35 
  -1   6  -5    8.88    0.37 
  -1   6  -5    7.91    0.24 
   1  -6   5    8.35    0.33 
   1  -6   5    8.29    0.42 
   1  -6   5    7.52    0.27 
  -2   6  -5    3.01    0.34 
  -2   6  -5    2.73    0.17 
  -2   6  -5    3.36    0.35 
   2  -6   5    2.81    0.23 
   2  -6   5    3.08    0.42 
  -3   6  -5    5.69    0.40 
  -3   6  -5    5.86    0.34 
   3  -6   5    6.78    0.56 
   3  -6   5    5.62    0.26 
  -4   6  -5    2.55    0.42 
  -4   6  -5    3.09    0.51 
   4  -6   5    2.36    0.27 
   4  -6   5    2.63    0.47 
  -5   6  -5    1.57    0.44 
  -5   6  -5    1.70    0.59 
   5  -6   5    0.73    0.29 
   8   5  -5   -0.48    0.26 
   7   5  -5    6.63    0.32 
  -7  -5   5    6.62    0.32 
   6   5  -5    2.52    0.24 
  -6  -5   5    2.34    0.23 
  -6  -5   5    2.55    0.17 
   5   5  -5    7.75    0.25 
  -5  -5   5    8.44    0.27 
   4   5  -5   16.50    0.47 
  -4  -5   5   16.23    0.47 
   3   5  -5    0.53    0.13 
   3   5  -5    0.80    0.24 
  -3  -5   5    0.25    0.13 
  -3  -5   5    0.53    0.10 
  -3  -5   5    0.43    0.12 
   2   5  -5   59.55    1.22 
   2   5  -5   59.74    1.22 
   2   5  -5   59.22    1.24 
  -2  -5   5   60.89    1.23 
  -2  -5   5   59.90    1.22 
  -2  -5   5   58.97    1.22 
  -2  -5   5   59.79    1.22 
   1   5  -5    9.39    0.31 
   1   5  -5   10.57    0.37 
   1   5  -5   10.34    0.32 
   1   5  -5   10.21    0.33 
   1   5  -5   10.33    0.31 
  -1  -5   5   10.25    0.33 
  -1  -5   5   10.12    0.31 
  -1  -5   5    9.87    0.33 
  -1  -5   5   10.08    0.32 
   0   5  -5    8.74    0.28 
   0   5  -5    8.95    0.26 
   0   5  -5    8.61    0.21 
   0   5  -5    8.59    0.19 
   0  -5   5    8.30    0.25 
   0  -5   5    8.46    0.20 
   0  -5   5    8.73    0.20 
   0  -5   5    8.97    0.33 
  -1   5  -5   14.54    0.40 
  -1   5  -5   14.59    0.44 
   1  -5   5   14.81    0.41 
   1  -5   5   15.93    0.51 
  -2   5  -5   -0.02    0.15 
  -2   5  -5    0.28    0.29 
  -2   5  -5    0.07    0.32 
   2  -5   5    0.23    0.23 
   2  -5   5    0.01    0.19 
   2  -5   5    0.72    0.40 
  -3   5  -5    2.87    0.43 
  -3   5  -5    2.22    0.34 
   3  -5   5    1.96    0.19 
   3  -5   5    2.35    0.14 
   3  -5   5    2.66    0.40 
  -4   5  -5    2.78    0.49 
  -4   5  -5    2.89    0.36 
   4  -5   5    2.44    0.59 
   4  -5   5    2.28    0.24 
  -5   5  -5    1.06    0.39 
  -5   5  -5    0.37    0.41 
   5  -5   5    0.62    0.50 
   5  -5   5    0.15    0.26 
  -6   5  -5    2.08    0.41 
  -6   5  -5    1.79    0.64 
   8   4  -5    0.49    0.26 
  -8  -4   5    0.49    0.27 
  -8  -4   5    0.38    0.32 
   7   4  -5    0.73    0.24 
  -7  -4   5    0.61    0.29 
  -7  -4   5    0.77    0.24 
   6   4  -5    1.90    0.22 
  -6  -4   5    1.78    0.26 
  -6  -4   5    2.27    0.21 
   5   4  -5    1.22    0.13 
  -5  -4   5    1.44    0.17 
  -5  -4   5    1.49    0.16 
   4   4  -5   12.64    0.41 
  -4  -4   5   13.00    0.40 
  -4  -4   5   13.67    0.47 
   3   4  -5   25.09    0.54 
  -3  -4   5   25.04    0.55 
  -3  -4   5   25.53    0.55 
  -3  -4   5   25.15    0.53 
  -3  -4   5   25.23    0.56 
   2   4  -5    6.02    0.15 
   2   4  -5    6.06    0.21 
  -2  -4   5    5.79    0.17 
  -2  -4   5    5.77    0.15 
  -2  -4   5    5.31    0.11 
  -2  -4   5    5.80    0.14 
  -2  -4   5    5.84    0.15 
  -2  -4   5    5.45    0.10 
   1   4  -5  102.62    2.05 
   1   4  -5  103.55    2.04 
   1   4  -5  105.13    2.05 
  -1  -4   5  101.47    2.05 
  -1  -4   5  104.54    2.04 
  -1  -4   5  103.60    2.04 
  -1  -4   5  106.86    2.05 
   0   4  -5    1.09    0.09 
   0   4  -5    1.05    0.15 
   0   4  -5    1.21    0.18 
   0   4  -5    1.00    0.09 
   0   4  -5    1.16    0.10 
   0   4  -5    1.27    0.18 
   0  -4   5    1.05    0.14 
   0  -4   5    1.14    0.13 
   0  -4   5    1.26    0.19 
   0  -4   5    1.10    0.13 
  -1   4  -5   -0.11    0.11 
  -1   4  -5    0.11    0.22 
  -1   4  -5   -0.05    0.19 
  -1   4  -5    0.00    0.18 
   1  -4   5   -0.03    0.18 
   1  -4   5   -0.03    0.26 
   1  -4   5   -0.11    0.12 
   1  -4   5    0.07    0.11 
  -2   4  -5   24.05    0.58 
  -2   4  -5   23.28    0.58 
   2  -4   5   22.67    0.54 
   2  -4   5   22.94    0.53 
  -3   4  -5    2.01    0.38 
  -3   4  -5    1.78    0.28 
   3  -4   5    1.76    0.19 
   3  -4   5    1.70    0.09 
   3  -4   5    2.17    0.44 
  -4   4  -5   10.78    0.36 
  -4   4  -5   11.32    0.51 
   4  -4   5   11.06    0.31 
   4  -4   5   11.08    0.22 
   4  -4   5   12.07    0.59 
  -5   4  -5   13.08    0.57 
  -5   4  -5   12.87    0.41 
   5  -4   5   12.81    0.33 
   5  -4   5   13.03    0.64 
  -6   4  -5    5.13    0.28 
  -6   4  -5    5.11    0.49 
  -6   4  -5    5.17    0.40 
   6  -4   5    4.51    0.30 
   6  -4   5    5.55    0.72 
   8   3  -5    0.14    0.25 
  -8  -3   5    0.23    0.33 
  -8  -3   5    0.22    0.28 
   7   3  -5    0.88    0.16 
  -7  -3   5    0.83    0.29 
  -7  -3   5    1.41    0.25 
   6   3  -5    0.16    0.20 
  -6  -3   5    0.18    0.16 
  -6  -3   5   -0.19    0.22 
   5   3  -5   45.67    0.96 
   5   3  -5   47.82    0.96 
   5   3  -5   45.18    0.95 
   5   3  -5   45.91    0.94 
  -5  -3   5   46.15    0.96 
  -5  -3   5   47.37    0.96 
   4   3  -5    1.09    0.17 
   4   3  -5    0.68    0.07 
   4   3  -5    0.77    0.15 
   4   3  -5    0.62    0.06 
  -4  -3   5    0.59    0.26 
  -4  -3   5    0.49    0.12 
  -4  -3   5    0.88    0.15 
   3   3  -5   33.08    0.70 
  -3  -3   5   33.47    0.74 
  -3  -3   5   33.50    0.71 
  -3  -3   5   32.79    0.70 
  -3  -3   5   33.77    0.70 
   2   3  -5   26.92    0.61 
   2   3  -5   27.86    0.63 
   2   3  -5   27.13    0.62 
  -2  -3   5   26.68    0.62 
  -2  -3   5   28.16    0.61 
  -2  -3   5   27.32    0.61 
  -2  -3   5   27.55    0.61 
   1   3  -5   10.87    0.26 
   1   3  -5   11.36    0.24 
   1   3  -5   10.76    0.22 
   1   3  -5   10.79    0.24 
  -1  -3   5   10.92    0.25 
  -1  -3   5   11.31    0.24 
  -1  -3   5   10.83    0.25 
  -1  -3   5   10.77    0.24 
  -1  -3   5   10.94    0.23 
   0   3  -5   29.36    0.56 
   0   3  -5   29.52    0.57 
   0   3  -5   28.55    0.57 
   0   3  -5   29.60    0.58 
   0   3  -5   28.54    0.56 
   0   3  -5   29.67    0.57 
   0  -3   5   28.23    0.56 
   0  -3   5   28.85    0.56 
   0  -3   5   30.17    0.56 
   0  -3   5   28.86    0.58 
  -1   3  -5    5.87    0.15 
  -1   3  -5    5.62    0.14 
  -1   3  -5    6.03    0.21 
  -1   3  -5    5.45    0.16 
  -1   3  -5    5.53    0.18 
   1  -3   5    5.71    0.18 
   1  -3   5    6.02    0.10 
   1  -3   5    5.62    0.24 
   1  -3   5    5.75    0.15 
   1  -3   5    6.09    0.15 
  -2   3  -5   23.46    0.47 
  -2   3  -5   23.57    0.47 
  -2   3  -5   24.36    0.45 
  -2   3  -5   25.43    0.48 
   2  -3   5   23.95    0.45 
   2  -3   5   23.98    0.41 
   2  -3   5   24.03    0.45 
  -3   3  -5   66.91    1.37 
   3  -3   5   66.48    1.37 
   3  -3   5   62.29    1.38 
   3  -3   5   64.17    1.33 
  -4   3  -5    0.82    0.24 
  -4   3  -5    0.94    0.40 
   4  -3   5    0.99    0.09 
   4  -3   5    1.17    0.21 
   4  -3   5    0.93    0.35 
  -5   3  -5   28.23    0.53 
  -5   3  -5   28.90    0.56 
  -5   3  -5   27.87    0.68 
   5  -3   5   27.52    0.63 
   5  -3   5   28.36    0.51 
  -6   3  -5    4.27    0.35 
  -6   3  -5    4.23    0.25 
  -6   3  -5    4.22    0.46 
   6  -3   5    5.40    0.70 
   6  -3   5    3.71    0.31 
  -7   3  -5    1.86    0.70 
  -7   3  -5    2.13    0.40 
   7  -3   5    1.43    0.31 
   7  -3   5    1.79    0.78 
   8   2  -5   -0.12    0.23 
  -8  -2   5   -0.06    0.41 
  -8  -2   5    0.10    0.30 
   7   2  -5    8.41    0.27 
   7   2  -5    8.46    0.34 
  -7  -2   5    8.57    0.31 
  -7  -2   5    8.61    0.37 
   6   2  -5    4.89    0.29 
   6   2  -5    4.74    0.20 
  -6  -2   5    4.89    0.29 
  -6  -2   5    4.89    0.24 
   5   2  -5    6.61    0.28 
   5   2  -5    7.80    0.31 
   5   2  -5    7.18    0.24 
  -5  -2   5    6.81    0.26 
  -5  -2   5    6.71    0.27 
  -5  -2   5    6.53    0.26 
   4   2  -5   59.99    1.17 
   4   2  -5   61.33    1.16 
   4   2  -5   60.01    1.16 
  -4  -2   5   61.69    1.16 
  -4  -2   5   59.83    1.17 
   3   2  -5    9.52    0.21 
   3   2  -5    9.21    0.22 
   3   2  -5   10.05    0.21 
  -3  -2   5    9.52    0.20 
  -3  -2   5    9.85    0.24 
  -3  -2   5    9.39    0.23 
  -3  -2   5    9.52    0.23 
  -3  -2   5   10.07    0.30 
   2   2  -5   69.60    1.26 
   2   2  -5   71.56    1.26 
   2   2  -5   70.92    1.27 
  -2  -2   5   69.45    1.26 
  -2  -2   5   71.24    1.27 
  -2  -2   5   71.70    1.26 
  -2  -2   5   72.41    1.25 
  -2  -2   5   70.99    1.26 
  -2  -2   5   72.13    1.26 
   1   2  -5    0.52    0.08 
   1   2  -5    0.24    0.08 
   1   2  -5    0.41    0.09 
   1   2  -5    0.50    0.07 
   1   2  -5    0.05    0.08 
   1   2  -5    0.38    0.11 
  -1  -2   5    0.37    0.08 
  -1  -2   5    0.32    0.08 
  -1  -2   5    0.36    0.08 
  -1  -2   5    0.31    0.07 
  -1  -2   5    0.40    0.09 
  -1  -2   5    0.41    0.09 
   0   2  -5   10.69    0.26 
   0   2  -5    9.91    0.25 
   0   2  -5   10.39    0.26 
   0   2  -5    9.90    0.23 
   0   2  -5   10.36    0.25 
   0  -2   5   10.20    0.26 
   0  -2   5   10.24    0.25 
   0  -2   5   10.30    0.25 
   0  -2   5   10.19    0.25 
   0  -2   5   10.40    0.24 
  -1   2  -5   78.77    1.36 
  -1   2  -5   76.01    1.36 
   1  -2   5   78.47    1.36 
   1  -2   5   75.31    1.36 
   1  -2   5   76.38    1.37 
   1  -2   5   77.95    1.36 
  -2   2  -5    5.16    0.23 
  -2   2  -5    4.81    0.18 
  -2   2  -5    4.53    0.18 
  -2   2  -5    5.42    0.25 
   2  -2   5    4.35    0.18 
   2  -2   5    4.60    0.15 
   2  -2   5    4.61    0.18 
   2  -2   5    4.65    0.28 
  -3   2  -5   48.44    0.96 
  -3   2  -5   50.08    0.95 
  -3   2  -5   47.92    0.94 
   3  -2   5   47.70    0.92 
   3  -2   5   47.27    0.93 
   3  -2   5   47.87    0.93 
  -4   2  -5    7.40    0.27 
  -4   2  -5    7.28    0.28 
  -4   2  -5    6.97    0.41 
   4  -2   5    6.92    0.38 
   4  -2   5    6.65    0.27 
  -5   2  -5    1.77    0.26 
  -5   2  -5    1.91    0.26 
  -5   2  -5    2.05    0.46 
   5  -2   5    1.38    0.52 
   5  -2   5    1.25    0.25 
  -6   2  -5   13.09    0.42 
  -6   2  -5   14.38    0.67 
   6  -2   5   14.35    0.71 
   6  -2   5   12.96    0.43 
  -7   2  -5    0.10    0.32 
  -7   2  -5    0.36    0.33 
  -7   2  -5    0.57    0.66 
   7  -2   5   -0.63    0.67 
   7  -2   5   -0.16    0.29 
   8   1  -5    0.81    0.23 
  -8  -1   5    0.49    0.42 
   7   1  -5    1.70    0.31 
   7   1  -5    1.70    0.21 
  -7  -1   5    1.53    0.41 
  -7  -1   5    1.81    0.22 
   6   1  -5    9.23    0.30 
   6   1  -5   10.52    0.55 
   6   1  -5    9.81    0.29 
  -6  -1   5    9.12    0.41 
  -6  -1   5    9.31    0.29 
   5   1  -5    5.26    0.23 
   5   1  -5    5.50    0.18 
   5   1  -5    5.27    0.32 
  -5  -1   5    5.32    0.22 
  -5  -1   5    5.03    0.24 
  -5  -1   5    5.53    0.24 
  -5  -1   5    4.99    0.11 
   4   1  -5    7.93    0.21 
   4   1  -5    8.25    0.26 
   4   1  -5    8.41    0.28 
   4   1  -5    8.67    0.22 
  -4  -1   5    7.50    0.26 
  -4  -1   5    8.23    0.25 
  -4  -1   5    7.83    0.18 
   3   1  -5   15.72    0.38 
   3   1  -5   16.94    0.37 
   3   1  -5   16.67    0.38 
   3   1  -5   15.58    0.36 
   3   1  -5   16.33    0.39 
  -3  -1   5   16.21    0.37 
  -3  -1   5   15.88    0.37 
  -3  -1   5   16.04    0.38 
  -3  -1   5   16.75    0.38 
   2   1  -5    0.60    0.11 
   2   1  -5    0.43    0.09 
   2   1  -5    0.61    0.11 
   2   1  -5    0.59    0.11 
   2   1  -5    0.54    0.02 
  -2  -1   5    0.59    0.10 
  -2  -1   5    0.51    0.08 
  -2  -1   5    0.48    0.06 
  -2  -1   5    0.47    0.09 
  -2  -1   5    0.61    0.08 
  -2  -1   5    0.57    0.10 
   1   1  -5  262.39    5.11 
   1   1  -5  261.10    5.11 
   1   1  -5  266.56    5.11 
   1   1  -5  266.32    5.11 
  -1  -1   5  261.17    5.11 
  -1  -1   5  265.65    5.11 
  -1  -1   5  262.46    5.11 
  -1  -1   5  265.37    5.11 
  -1  -1   5  269.54    5.12 
  -1  -1   5  264.95    5.11 
   0   1  -5   14.90    0.31 
   0   1  -5   15.51    0.32 
   0   1  -5   15.71    0.31 
   0   1  -5   16.07    0.31 
   0   1  -5   15.59    0.30 
   0  -1   5   15.96    0.31 
   0  -1   5   15.79    0.32 
   0  -1   5   15.85    0.31 
   0  -1   5   15.62    0.31 
   0  -1   5   15.72    0.31 
  -1   1  -5    0.97    0.09 
  -1   1  -5    0.97    0.10 
  -1   1  -5    0.93    0.05 
  -1   1  -5    0.97    0.12 
  -1   1  -5    1.33    0.14 
   1  -1   5    1.01    0.15 
   1  -1   5    0.98    0.10 
   1  -1   5    0.98    0.09 
   1  -1   5    1.12    0.12 
  -2   1  -5   61.50    1.23 
  -2   1  -5   64.27    1.23 
   2  -1   5   63.91    1.23 
   2  -1   5   61.56    1.24 
   2  -1   5   61.58    1.23 
   2  -1   5   63.82    1.23 
  -3   1  -5    1.78    0.12 
  -3   1  -5    1.97    0.06 
  -3   1  -5    1.85    0.17 
  -3   1  -5    1.92    0.11 
  -3   1  -5    1.94    0.24 
   3  -1   5    2.03    0.22 
   3  -1   5    1.93    0.17 
   3  -1   5    1.75    0.14 
   3  -1   5    1.94    0.19 
  -4   1  -5   16.52    0.50 
  -4   1  -5   17.76    0.52 
  -4   1  -5   16.15    0.38 
  -4   1  -5   16.33    0.42 
  -4   1  -5   16.22    0.41 
   4  -1   5   16.53    0.54 
   4  -1   5   16.45    0.43 
  -5   1  -5    0.17    0.21 
  -5   1  -5    0.33    0.41 
  -5   1  -5    0.31    0.22 
   5  -1   5   -0.19    0.34 
   5  -1   5   -0.17    0.23 
  -6   1  -5    1.85    0.28 
  -6   1  -5    2.14    0.51 
   6  -1   5    1.23    0.27 
   6  -1   5    1.93    0.55 
  -7   1  -5    3.87    0.32 
  -7   1  -5    3.05    0.45 
   7  -1   5    3.44    0.64 
   7  -1   5    3.17    0.30 
   8  -1   5   -0.12    0.30 
   8  -1   5    0.18    0.19 
   8  -1   5    0.31    0.69 
   7   0  -5    0.07    0.31 
   7   0  -5   -0.10    0.19 
  -7   0   5   -0.23    0.31 
  -7   0   5   -0.38    0.47 
   6   0  -5   -0.04    0.38 
   6   0  -5    0.11    0.27 
   6   0  -5    0.03    0.18 
  -6   0   5    0.32    0.28 
  -6   0   5    0.27    0.40 
   5   0  -5    1.05    0.31 
   5   0  -5    1.21    0.17 
   5   0  -5    1.01    0.16 
  -5   0   5    1.31    0.24 
  -5   0   5    1.03    0.28 
  -5   0   5    1.10    0.08 
   4   0  -5    2.29    0.20 
   4   0  -5    2.39    0.24 
   4   0  -5    2.30    0.14 
  -4   0   5    2.25    0.07 
  -4   0   5    2.49    0.25 
  -4   0   5    2.44    0.16 
   3   0  -5   69.53    1.09 
   3   0  -5   68.92    1.09 
  -3   0   5   67.32    1.08 
  -3   0   5   68.87    1.09 
  -3   0   5   67.11    1.10 
  -3   0   5   68.04    1.10 
  -3   0   5   68.30    1.09 
  -3   0   5   69.42    1.10 
   2   0  -5   94.68    1.91 
   2   0  -5   91.75    1.91 
  -2   0   5   94.13    1.91 
  -2   0   5   94.92    1.91 
  -2   0   5   94.26    1.90 
  -2   0   5   90.52    1.91 
  -2   0   5   93.75    1.91 
   1   0  -5   25.43    0.54 
   1   0  -5   25.36    0.55 
   1   0  -5   25.83    0.55 
   1   0  -5   26.40    0.55 
   1   0  -5   25.83    0.56 
  -1   0   5   25.42    0.55 
  -1   0   5   26.75    0.55 
  -1   0   5   25.69    0.56 
  -1   0   5   26.33    0.55 
  -1   0   5   25.76    0.54 
   0   0  -5   49.31    0.98 
   0   0  -5   47.67    0.98 
   0   0  -5   46.99    0.98 
   0   0  -5   47.00    0.98 
   0   0  -5   48.33    0.98 
   0   0   5   47.78    0.98 
   0   0   5   47.37    0.98 
   0   0   5   47.74    0.98 
   0   0   5   49.31    0.98 
   0   0   5   47.35    0.98 
  -1   0  -5   19.20    0.41 
  -1   0  -5   18.20    0.41 
  -1   0  -5   18.52    0.42 
   1   0   5   18.19    0.42 
   1   0   5   18.45    0.41 
   1   0   5   18.28    0.42 
   1   0   5   18.67    0.42 
  -2   0  -5   13.36    0.32 
  -2   0  -5   12.94    0.28 
  -2   0  -5   12.54    0.30 
  -2   0  -5   12.28    0.29 
   2   0   5   12.49    0.28 
   2   0   5   13.32    0.33 
   2   0   5   12.42    0.28 
   2   0   5   12.24    0.28 
   2   0   5   12.56    0.28 
  -3   0  -5   87.53    1.92 
  -3   0  -5   89.34    1.92 
  -3   0  -5   89.27    1.90 
  -3   0  -5   90.26    1.92 
  -3   0  -5   91.53    1.91 
   3   0   5   91.10    1.92 
   3   0   5   89.83    1.92 
   3   0   5   87.95    1.92 
  -4   0  -5   18.06    0.38 
  -4   0  -5   18.20    0.41 
  -4   0  -5   18.50    0.38 
  -4   0  -5   17.52    0.36 
  -4   0  -5   17.79    0.35 
  -4   0  -5   19.15    0.45 
   4   0   5   19.35    0.50 
   4   0   5   17.72    0.39 
   4   0   5   18.01    0.37 
   4   0   5   17.92    0.40 
  -5   0  -5   38.61    0.70 
  -5   0  -5   37.92    0.71 
  -5   0  -5   40.60    0.79 
  -5   0  -5   40.45    0.73 
   5   0   5   38.29    0.74 
   5   0   5   39.63    0.80 
  -6   0  -5    1.36    0.24 
  -6   0  -5    1.41    0.43 
  -6   0  -5    1.32    0.13 
   6   0   5    1.63    0.49 
   6   0   5    0.71    0.25 
  -7   0  -5    2.41    0.50 
  -7   0  -5    2.74    0.28 
   7   0   5    2.52    0.29 
   7   0   5    2.75    0.59 
  -8   0  -5    4.06    0.35 
  -8   0  -5    2.60    0.61 
   8   0   5    4.17    0.55 
   8   0   5    3.17    0.23 
   7  -1  -5   -0.72    0.29 
   7  -1  -5    0.21    0.20 
  -7   1   5   -0.08    0.49 
  -7   1   5    0.74    0.28 
   6  -1  -5    0.68    0.26 
   6  -1  -5    0.63    0.20 
   6  -1  -5    0.47    0.39 
  -6   1   5    0.28    0.42 
  -6   1   5    0.68    0.32 
   5  -1  -5    3.51    0.32 
   5  -1  -5    3.06    0.24 
   5  -1  -5    3.55    0.16 
  -5   1   5    3.43    0.11 
  -5   1   5    2.90    0.34 
  -5   1   5    3.53    0.28 
   4  -1  -5   33.12    0.60 
   4  -1  -5   33.38    0.61 
  -4   1   5   32.35    0.54 
  -4   1   5   32.28    0.61 
  -4   1   5   33.59    0.62 
   3  -1  -5   12.03    0.38 
   3  -1  -5   12.57    0.34 
   3  -1  -5   12.07    0.35 
   3  -1  -5   11.17    0.35 
   3  -1  -5   11.76    0.36 
  -3   1   5   11.77    0.40 
  -3   1   5   12.30    0.39 
  -3   1   5   11.29    0.34 
  -3   1   5   11.67    0.38 
   2  -1  -5  103.56    2.09 
   2  -1  -5  107.31    2.09 
   2  -1  -5  103.03    2.08 
  -2   1   5  103.64    2.09 
  -2   1   5  109.05    2.09 
  -2   1   5  104.85    2.09 
   1  -1  -5   24.37    0.53 
   1  -1  -5   26.11    0.53 
   1  -1  -5   24.91    0.52 
   1  -1  -5   25.07    0.53 
  -1   1   5   26.01    0.53 
  -1   1   5   25.80    0.53 
  -1   1   5   25.43    0.52 
  -1   1   5   25.79    0.53 
   0  -1  -5   28.26    0.63 
   0  -1  -5   29.08    0.63 
   0  -1  -5   27.12    0.62 
   0  -1  -5   28.04    0.63 
   0   1   5   27.32    0.62 
   0   1   5   28.18    0.63 
   0   1   5   27.75    0.63 
   0   1   5   28.35    0.63 
  -1  -1  -5  150.79    2.97 
  -1  -1  -5  151.51    2.97 
  -1  -1  -5  148.34    2.97 
   1   1   5  149.38    2.97 
   1   1   5  151.38    2.97 
   1   1   5  152.64    2.97 
  -2  -1  -5   90.71    1.67 
  -2  -1  -5   89.85    1.67 
  -2  -1  -5   90.76    1.67 
   2   1   5   91.71    1.67 
   2   1   5   91.59    1.67 
   2   1   5   89.36    1.67 
   2   1   5   90.79    1.67 
  -3  -1  -5   18.41    0.38 
  -3  -1  -5   18.30    0.41 
  -3  -1  -5   17.59    0.39 
  -3  -1  -5   17.79    0.40 
   3   1   5   17.85    0.40 
   3   1   5   17.79    0.40 
   3   1   5   17.69    0.39 
   3   1   5   18.18    0.40 
  -4  -1  -5   35.10    0.75 
  -4  -1  -5   34.78    0.79 
  -4  -1  -5   34.86    0.78 
  -4  -1  -5   34.53    0.75 
  -4  -1  -5   33.15    0.76 
   4   1   5   35.87    0.79 
   4   1   5   34.54    0.80 
   4   1   5   34.72    0.76 
   4   1   5   33.52    0.75 
  -5  -1  -5   29.77    0.63 
  -5  -1  -5   29.95    0.60 
  -5  -1  -5   30.40    0.57 
  -5  -1  -5   29.04    0.59 
   5   1   5   28.84    0.60 
   5   1   5   29.92    0.61 
  -6  -1  -5   36.62    0.84 
  -6  -1  -5   35.34    0.85 
  -6  -1  -5   36.50    0.89 
   6   1   5   36.32    0.91 
  -7  -1  -5   -0.15    0.44 
  -7  -1  -5    0.23    0.24 
  -7  -1  -5    0.46    0.26 
   7   1   5   -0.41    0.53 
  -8  -1  -5    0.82    0.52 
  -8  -1  -5    1.06    0.31 
   8   1   5    0.51    0.65 
   8   1   5    0.65    0.24 
   7  -2  -5    1.78    0.32 
   6  -2  -5    4.06    0.27 
   6  -2  -5    4.23    0.43 
   6  -2  -5    4.60    0.21 
  -6   2   5    4.31    0.45 
  -6   2   5    4.51    0.36 
   5  -2  -5    2.07    0.15 
   5  -2  -5    1.81    0.36 
   5  -2  -5    1.82    0.24 
  -5   2   5    1.52    0.36 
  -5   2   5    1.62    0.23 
   4  -2  -5    5.32    0.30 
   4  -2  -5    5.49    0.25 
   4  -2  -5    5.59    0.16 
  -4   2   5    5.36    0.27 
  -4   2   5    4.95    0.30 
  -4   2   5    5.70    0.38 
   3  -2  -5    1.67    0.13 
   3  -2  -5    1.87    0.22 
   3  -2  -5    1.57    0.24 
  -3   2   5    1.56    0.18 
  -3   2   5    1.05    0.23 
  -3   2   5    1.72    0.29 
  -3   2   5    1.33    0.16 
   2  -2  -5    5.90    0.21 
   2  -2  -5    5.58    0.15 
   2  -2  -5    5.62    0.23 
   2  -2  -5    6.00    0.17 
   2  -2  -5    6.02    0.22 
  -2   2   5    5.84    0.19 
  -2   2   5    5.86    0.17 
  -2   2   5    6.02    0.25 
  -2   2   5    4.99    0.21 
   1  -2  -5    4.18    0.15 
   1  -2  -5    4.57    0.21 
   1  -2  -5    4.44    0.17 
   1  -2  -5    4.21    0.21 
  -1   2   5    4.48    0.19 
  -1   2   5    4.60    0.17 
  -1   2   5    4.00    0.19 
  -1   2   5    4.31    0.16 
   0  -2  -5    0.29    0.15 
   0  -2  -5    0.41    0.07 
   0  -2  -5    0.37    0.08 
   0  -2  -5    0.49    0.06 
   0   2   5    0.31    0.09 
   0   2   5    0.37    0.08 
   0   2   5    0.38    0.13 
   0   2   5    0.34    0.13 
  -1  -2  -5    1.96    0.07 
  -1  -2  -5    2.01    0.12 
  -1  -2  -5    1.91    0.16 
   1   2   5    1.93    0.13 
   1   2   5    1.93    0.15 
  -2  -2  -5  181.06    3.39 
  -2  -2  -5  178.10    3.39 
  -2  -2  -5  180.95    3.39 
   2   2   5  179.06    3.39 
   2   2   5  180.81    3.39 
  -3  -2  -5  175.62    3.47 
  -3  -2  -5  174.33    3.47 
  -3  -2  -5  171.31    3.47 
   3   2   5  172.41    3.47 
   3   2   5  174.00    3.47 
   3   2   5  172.78    3.47 
  -4  -2  -5   43.36    0.90 
  -4  -2  -5   45.45    0.92 
  -4  -2  -5   45.17    0.91 
   4   2   5   44.32    0.90 
   4   2   5   45.30    0.91 
   4   2   5   45.52    0.93 
  -5  -2  -5    0.59    0.10 
  -5  -2  -5    0.86    0.27 
  -5  -2  -5    0.41    0.14 
  -5  -2  -5    0.61    0.25 
  -5  -2  -5    0.51    0.09 
   5   2   5    0.57    0.34 
   5   2   5    0.46    0.15 
  -6  -2  -5    2.18    0.20 
  -6  -2  -5    2.27    0.31 
  -6  -2  -5    2.14    0.40 
  -6  -2  -5    2.30    0.14 
   6   2   5    2.41    0.41 
  -7  -2  -5    7.16    0.40 
  -7  -2  -5    7.87    0.29 
   7   2   5    7.51    0.49 
  -8  -2  -5    1.40    0.30 
  -8  -2  -5    0.35    0.45 
   8   2   5   -0.03    0.26 
   8   2   5    1.49    0.59 
   6  -3  -5   -0.12    0.46 
   6  -3  -5    0.47    0.27 
  -6   3   5   -0.32    0.37 
  -6   3   5   -0.36    0.48 
   5  -3  -5    2.51    0.24 
   5  -3  -5    2.84    0.40 
  -5   3   5    3.40    0.32 
  -5   3   5    2.71    0.37 
   4  -3  -5    4.26    0.11 
   4  -3  -5    3.94    0.31 
   4  -3  -5    4.20    0.24 
  -4   3   5    4.35    0.32 
  -4   3   5    4.15    0.21 
   3  -3  -5    0.30    0.07 
   3  -3  -5   -0.04    0.26 
   3  -3  -5   -0.07    0.21 
  -3   3   5    0.04    0.25 
  -3   3   5    0.60    0.17 
  -3   3   5    0.03    0.33 
  -3   3   5    0.44    0.22 
   2  -3  -5   10.30    0.36 
   2  -3  -5    9.72    0.42 
   2  -3  -5   11.10    0.40 
  -2   3   5   10.56    0.40 
  -2   3   5   11.04    0.42 
  -2   3   5   10.88    0.41 
   1  -3  -5   12.21    0.36 
   1  -3  -5   11.74    0.32 
   1  -3  -5   11.69    0.30 
  -1   3   5   11.84    0.33 
  -1   3   5   12.47    0.35 
  -1   3   5   12.00    0.35 
   0  -3  -5   15.43    0.40 
   0  -3  -5   15.25    0.38 
   0  -3  -5   15.08    0.36 
   0   3   5   14.66    0.38 
   0   3   5   14.31    0.39 
   0   3   5   15.33    0.40 
  -1  -3  -5   18.71    0.38 
  -1  -3  -5   19.20    0.38 
  -1  -3  -5   19.55    0.40 
   1   3   5   18.81    0.37 
   1   3   5   18.90    0.38 
   1   3   5   19.16    0.40 
  -2  -3  -5    6.26    0.25 
  -2  -3  -5    6.71    0.28 
   2   3   5    6.11    0.25 
  -3  -3  -5    4.00    0.15 
  -3  -3  -5    3.78    0.14 
  -3  -3  -5    3.85    0.22 
   3   3   5    3.86    0.10 
   3   3   5    4.01    0.07 
   3   3   5    3.61    0.16 
   3   3   5    3.76    0.20 
  -4  -3  -5   20.79    0.44 
  -4  -3  -5   20.91    0.41 
  -4  -3  -5   21.40    0.45 
   4   3   5   20.96    0.41 
   4   3   5   21.10    0.45 
   4   3   5   21.31    0.46 
  -5  -3  -5   91.20    1.91 
   5   3   5   88.62    1.89 
   5   3   5   90.52    1.91 
  -6  -3  -5    6.53    0.31 
  -6  -3  -5    6.45    0.31 
  -6  -3  -5    6.79    0.20 
   6   3   5    6.30    0.38 
  -7  -3  -5    0.69    0.21 
  -7  -3  -5    0.68    0.34 
   7   3   5    0.36    0.45 
  -8  -3  -5   11.43    0.44 
  -8  -3  -5   13.07    0.35 
   8   3   5   11.28    0.35 
   8   3   5   11.57    0.64 
   6  -4  -5    0.32    0.28 
   6  -4  -5    0.39    0.54 
   5  -4  -5    0.57    0.41 
   5  -4  -5    0.47    0.26 
  -5   4   5    0.70    0.31 
  -5   4   5    0.23    0.33 
   4  -4  -5    8.03    0.39 
   4  -4  -5    7.84    0.18 
   4  -4  -5    8.14    0.29 
  -4   4   5    8.36    0.34 
  -4   4   5    6.92    0.36 
   3  -4  -5   -0.11    0.28 
   3  -4  -5   -0.17    0.22 
   3  -4  -5    0.13    0.09 
  -3   4   5    0.20    0.28 
  -3   4   5    0.03    0.16 
  -3   4   5    0.12    0.23 
   2  -4  -5   41.88    1.00 
   2  -4  -5   41.87    1.03 
  -2   4   5   40.38    1.03 
  -2   4   5   43.27    1.02 
  -2   4   5   41.92    1.01 
   1  -4  -5    0.92    0.17 
   1  -4  -5    1.13    0.08 
   1  -4  -5    0.95    0.15 
   1  -4  -5    1.05    0.12 
  -1   4   5    0.85    0.09 
  -1   4   5    1.13    0.20 
  -1   4   5    1.10    0.14 
  -1   4   5    0.88    0.20 
   0  -4  -5    7.77    0.11 
   0  -4  -5    8.21    0.15 
   0  -4  -5    8.10    0.21 
   0  -4  -5    7.96    0.19 
   0   4   5    7.73    0.22 
   0   4   5    8.10    0.24 
   0   4   5    8.03    0.15 
  -1  -4  -5   52.02    1.02 
  -1  -4  -5   52.60    1.01 
   1   4   5   52.34    1.03 
   1   4   5   52.16    1.01 
   1   4   5   52.65    1.03 
  -2  -4  -5   27.18    0.57 
  -2  -4  -5   28.36    0.59 
   2   4   5   26.67    0.59 
   2   4   5   27.18    0.56 
  -3  -4  -5   34.64    0.73 
   3   4   5   34.60    0.73 
   3   4   5   34.10    0.70 
  -4  -4  -5   32.16    0.80 
   4   4   5   31.65    0.77 
   4   4   5   31.72    0.80 
  -5  -4  -5    2.93    0.29 
  -5  -4  -5    2.30    0.25 
   5   4   5    2.58    0.31 
   5   4   5    2.59    0.13 
  -6  -4  -5   26.37    0.63 
  -6  -4  -5   27.60    0.63 
   6   4   5   26.46    0.63 
   6   4   5   26.83    0.57 
  -7  -4  -5    1.22    0.33 
   7   4   5    0.58    0.48 
  -8  -4  -5    1.20    0.26 
  -8  -4  -5    0.19    0.37 
   8   4   5    0.38    0.22 
   5  -5  -5   -0.42    0.43 
   5  -5  -5    0.05    0.28 
  -5   5   5    0.64    0.44 
  -5   5   5    0.05    0.33 
   4  -5  -5   13.49    0.34 
   4  -5  -5   13.76    0.32 
  -4   5   5   12.13    0.31 
  -4   5   5   15.00    0.36 
   3  -5  -5    1.14    0.23 
   3  -5  -5    1.63    0.32 
   3  -5  -5    1.51    0.12 
  -3   5   5    1.59    0.16 
  -3   5   5    1.42    0.31 
  -3   5   5    1.46    0.24 
   2  -5  -5    1.38    0.27 
   2  -5  -5    1.44    0.12 
  -2   5   5    1.43    0.28 
  -2   5   5    1.34    0.12 
  -2   5   5    1.50    0.19 
   1  -5  -5   19.27    0.46 
   1  -5  -5   19.39    0.41 
   1  -5  -5   19.20    0.40 
  -1   5   5   18.82    0.41 
  -1   5   5   18.63    0.40 
   0  -5  -5   10.95    0.38 
   0  -5  -5   11.31    0.30 
   0  -5  -5   11.08    0.33 
   0   5   5   11.11    0.30 
   0   5   5   10.01    0.36 
  -1  -5  -5    5.05    0.13 
  -1  -5  -5    5.06    0.23 
  -1  -5  -5    4.80    0.26 
   1   5   5    5.32    0.15 
   1   5   5    4.84    0.26 
  -2  -5  -5  105.09    1.97 
  -2  -5  -5  101.61    1.97 
   2   5   5  106.11    1.96 
  -3  -5  -5    6.47    0.25 
  -3  -5  -5    6.65    0.28 
   3   5   5    5.65    0.25 
  -4  -5  -5   14.00    0.49 
  -4  -5  -5   14.49    0.51 
   4   5   5   14.59    0.43 
   4   5   5   14.36    0.42 
  -5  -5  -5    0.74    0.27 
  -5  -5  -5    0.89    0.30 
   5   5   5    0.31    0.29 
  -6  -5  -5    1.64    0.33 
  -6  -5  -5    1.64    0.32 
   6   5   5    2.19    0.16 
   6   5   5    1.74    0.36 
  -7  -5  -5   11.57    0.45 
   7   5   5    9.76    0.50 
  -8  -5  -5    2.19    0.40 
   8   5   5    1.21    0.30 
   4  -6  -5    2.88    0.30 
   4  -6  -5    2.47    0.41 
  -4   6   5    2.61    0.39 
  -4   6   5    2.71    0.23 
   3  -6  -5    2.59    0.21 
   3  -6  -5    2.77    0.26 
   3  -6  -5    2.96    0.27 
  -3   6   5    2.48    0.35 
  -3   6   5    3.24    0.25 
   2  -6  -5    3.76    0.30 
   2  -6  -5    3.86    0.14 
  -2   6   5    3.75    0.24 
  -2   6   5    4.04    0.21 
   1  -6  -5    2.97    0.14 
   1  -6  -5    2.93    0.28 
   1  -6  -5    3.09    0.21 
  -1   6   5    2.64    0.24 
  -1   6   5    2.92    0.19 
   0  -6  -5   30.76    0.49 
   0  -6  -5   29.50    0.54 
   0  -6  -5   29.13    0.47 
   0   6   5   28.74    0.52 
   0   6   5   29.92    0.49 
  -1  -6  -5    0.11    0.05 
  -1  -6  -5    0.23    0.24 
  -1  -6  -5    0.32    0.27 
   1   6   5    0.22    0.10 
   1   6   5    0.01    0.28 
  -2  -6  -5    0.55    0.27 
  -2  -6  -5    0.61    0.22 
   2   6   5    0.57    0.19 
   2   6   5    0.46    0.06 
  -3  -6  -5    5.35    0.26 
  -3  -6  -5    4.78    0.30 
   3   6   5    4.51    0.30 
  -4  -6  -5   11.97    0.36 
  -4  -6  -5   10.97    0.34 
  -5  -6  -5   24.65    0.60 
  -5  -6  -5   25.82    0.63 
   5   6   5   23.94    0.60 
  -6  -6  -5    7.96    0.40 
   6   6   5    6.29    0.35 
  -7  -6  -5    0.41    0.44 
   7   6   5    0.00    0.19 
  -8  -6  -5   12.31    0.53 
   8   6   5   12.83    0.44 
   3  -7  -5    2.05    0.29 
   3  -7  -5    2.37    0.30 
  -3   7   5    1.35    0.39 
  -3   7   5    1.82    0.26 
   2  -7  -5    2.73    0.34 
   2  -7  -5    2.77    0.18 
  -2   7   5    3.12    0.23 
  -2   7   5    1.90    0.37 
   1  -7  -5    2.75    0.14 
   1  -7  -5    2.73    0.29 
  -1   7   5    3.02    0.21 
  -1   7   5    2.60    0.26 
   0  -7  -5    0.05    0.28 
   0  -7  -5    0.20    0.12 
   0  -7  -5    0.22    0.15 
   0   7   5    0.03    0.16 
   0   7   5   -0.24    0.30 
   1   7   5   11.18    0.42 
   1   7   5   11.91    0.29 
  -2  -7  -5   15.62    0.27 
  -2  -7  -5   16.22    0.39 
  -2  -7  -5   14.82    0.47 
   2   7   5   15.73    0.41 
  -3  -7  -5    8.91    0.38 
  -3  -7  -5    9.13    0.34 
   3   7   5    8.60    0.36 
  -4  -7  -5   17.50    0.63 
   4   7   5   16.86    0.57 
  -5  -7  -5    0.18    0.31 
   5   7   5   -0.30    0.26 
  -6  -7  -5   24.94    0.91 
   6   7   5   24.35    0.80 
  -7  -7  -5    2.21    0.54 
  -8  -7  -5    0.15    0.51 
   8   7   5   -0.06    0.32 
   2  -8  -5    0.12    0.27 
  -2   8   5    0.31    0.43 
  -2   8   5    0.37    0.25 
   1  -8  -5    2.60    0.34 
   1  -8  -5    2.88    0.19 
  -1   8   5    2.58    0.40 
  -1   8   5    3.07    0.25 
   0  -8  -5    0.39    0.13 
   0  -8  -5    0.44    0.34 
   0   8   5    0.09    0.41 
   0   8   5    0.24    0.19 
  -1  -8  -5    1.94    0.31 
   1   8   5    2.21    0.36 
   1   8   5    2.27    0.15 
  -2  -8  -5    4.51    0.39 
   2   8   5    3.85    0.40 
   2   8   5    4.00    0.22 
  -3  -8  -5    3.89    0.40 
   3   8   5    3.36    0.28 
   3   8   5    2.69    0.39 
   3   8   5    4.26    0.32 
  -4  -8  -5   15.04    0.59 
   4   8   5   12.37    0.56 
   4   8   5   13.31    0.50 
   4   8   5   13.81    0.51 
  -5  -8  -5    5.87    0.40 
   5   8   5    3.68    0.35 
   5   8   5    4.96    0.29 
  -6  -8  -5    0.28    0.39 
   6   8   5    0.45    0.26 
  -7  -8  -5   12.14    0.72 
   7   8   5   11.29    0.55 
   1  -9  -5    0.01    0.42 
  -1   9   5    0.28    0.48 
   0  -9  -5    0.99    0.16 
   0  -9  -5    0.76    0.38 
   0   9   5    0.94    0.46 
  -1  -9  -5   -0.17    0.37 
  -1  -9  -5    0.09    0.15 
   1   9   5    0.32    0.47 
  -2  -9  -5    0.05    0.28 
   2   9   5    0.78    0.40 
  -3  -9  -5    3.50    0.46 
   3   9   5    3.17    0.33 
   3   9   5    2.41    0.41 
   3   9   5    3.12    0.25 
  -4  -9  -5    1.79    0.41 
   4   9   5    0.47    0.24 
  -5  -9  -5    5.48    0.47 
   5   9   5    4.92    0.35 
  -6  -9  -5    1.16    0.42 
   6   9   5    1.04    0.23 
  -1 -10  -5    0.97    0.20 
  -2 -10  -5   -0.26    0.47 
  -2 -10  -5    0.17    0.18 
   2  10   5    1.28    0.37 
   3  10   5    0.17    0.39 
  -4 -10  -5    1.51    0.47 
   4  10   5    0.89    0.22 
   5  10   5    0.96    0.24 
   5   9  -6   -0.12    0.25 
   4   9  -6    1.72    0.26 
   4   9  -6    1.33    0.45 
  -4  -9   6    1.59    0.21 
   3   9  -6   -0.22    0.38 
   3   9  -6    0.34    0.20 
  -3  -9   6    0.24    0.18 
   2   9  -6   -0.05    0.39 
   2   9  -6    0.11    0.19 
  -2  -9   6   -0.08    0.24 
  -2  -9   6    0.11    0.35 
   1   9  -6    0.17    0.42 
  -1  -9   6    0.72    0.24 
  -1  -9   6    0.59    0.43 
   0   9  -6    0.29    0.45 
   0  -9   6    0.14    0.43 
   0  -9   6    0.34    0.24 
   6   8  -6    2.46    0.30 
  -6  -8   6    1.57    0.24 
   5   8  -6    0.74    0.25 
  -5  -8   6    0.29    0.22 
   4   8  -6    0.06    0.20 
   4   8  -6    0.06    0.41 
  -4  -8   6   -0.13    0.22 
   3   8  -6    0.18    0.35 
   3   8  -6   -0.01    0.18 
  -3  -8   6    0.47    0.22 
  -3  -8   6    0.01    0.21 
   2   8  -6    1.60    0.15 
   2   8  -6    1.44    0.35 
  -2  -8   6    1.60    0.22 
  -2  -8   6    1.66    0.29 
   1   8  -6   -0.44    0.36 
   1   8  -6    0.38    0.15 
  -1  -8   6   -0.03    0.21 
  -1  -8   6    0.21    0.37 
   0   8  -6    0.49    0.42 
   0  -8   6    0.39    0.23 
   0  -8   6    0.95    0.45 
  -1   8  -6   -0.01    0.41 
   1  -8   6   -0.05    0.24 
   1  -8   6    0.64    0.55 
  -2   8  -6    3.09    0.45 
   2  -8   6    2.38    0.27 
   2  -8   6    3.85    0.58 
   7   7  -6    0.38    0.30 
   6   7  -6   -0.06    0.26 
   5   7  -6    0.41    0.23 
  -5  -7   6    0.22    0.20 
  -5  -7   6    0.66    0.21 
   4   7  -6    6.88    0.39 
   4   7  -6    6.81    0.25 
  -4  -7   6    7.10    0.28 
  -4  -7   6    7.42    0.27 
   3   7  -6    0.13    0.17 
   3   7  -6    0.09    0.34 
  -3  -7   6    0.31    0.13 
  -3  -7   6    0.43    0.19 
   2   7  -6    0.61    0.16 
   2   7  -6    0.15    0.30 
  -2  -7   6    0.56    0.12 
  -2  -7   6    0.46    0.23 
  -2  -7   6    0.53    0.20 
   1   7  -6   -0.21    0.31 
   1   7  -6    0.01    0.12 
   1   7  -6   -0.01    0.16 
  -1  -7   6    0.13    0.29 
  -1  -7   6    0.08    0.20 
   0   7  -6    2.67    0.17 
   0   7  -6    2.67    0.30 
   0   7  -6    2.86    0.37 
   0  -7   6    2.23    0.35 
   0  -7   6    2.79    0.23 
  -1   7  -6    2.50    0.36 
  -1   7  -6    3.23    0.36 
  -1   7  -6    2.70    0.19 
   1  -7   6    3.01    0.24 
   1  -7   6    3.44    0.51 
  -2   7  -6    0.99    0.47 
  -2   7  -6    0.61    0.40 
   2  -7   6    0.70    0.20 
   2  -7   6    0.78    0.52 
  -3   7  -6    3.73    0.44 
  -3   7  -6    3.84    0.50 
   3  -7   6    3.02    0.29 
   3  -7   6    3.95    0.59 
  -4   7  -6    1.46    0.53 
   4  -7   6    1.27    0.29 
   7   6  -6    0.38    0.21 
  -7  -6   6    0.46    0.27 
   6   6  -6    0.28    0.18 
  -6  -6   6   -0.08    0.20 
   5   6  -6    0.73    0.22 
  -5  -6   6    0.39    0.18 
   4   6  -6    1.36    0.16 
  -4  -6   6    1.35    0.19 
  -4  -6   6    1.19    0.19 
   3   6  -6    0.44    0.15 
   3   6  -6    0.86    0.28 
  -3  -6   6    0.62    0.16 
   2   6  -6    4.25    0.19 
   2   6  -6    4.06    0.28 
   2   6  -6    3.70    0.16 
   2   6  -6    4.23    0.17 
  -2  -6   6    4.28    0.21 
  -2  -6   6    3.91    0.19 
  -2  -6   6    4.34    0.16 
  -2  -6   6    4.06    0.21 
   1   6  -6    4.02    0.20 
   1   6  -6    4.01    0.14 
   1   6  -6    4.41    0.17 
   1   6  -6    4.33    0.29 
  -1  -6   6    3.87    0.14 
  -1  -6   6    3.95    0.15 
  -1  -6   6    3.72    0.20 
  -1  -6   6    3.75    0.28 
   0   6  -6    0.72    0.22 
   0   6  -6    0.90    0.14 
   0   6  -6    1.18    0.28 
   0  -6   6    0.83    0.33 
   0  -6   6    0.60    0.21 
   0  -6   6    0.25    0.18 
  -1   6  -6    6.13    0.20 
  -1   6  -6    6.53    0.36 
  -1   6  -6    6.27    0.32 
   1  -6   6    6.37    0.40 
   1  -6   6    5.96    0.23 
   1  -6   6    6.19    0.28 
  -2   6  -6    2.74    0.39 
  -2   6  -6    2.17    0.20 
  -2   6  -6    2.42    0.35 
   2  -6   6    2.99    0.49 
   2  -6   6    1.96    0.18 
   2  -6   6    1.97    0.35 
  -3   6  -6    4.77    0.21 
  -3   6  -6    4.76    0.40 
  -3   6  -6    4.52    0.35 
   3  -6   6    4.28    0.24 
   3  -6   6    4.96    0.57 
  -4   6  -6    6.22    0.42 
  -4   6  -6    5.69    0.44 
   4  -6   6    5.96    0.31 
   4  -6   6    6.25    0.66 
  -5   6  -6    0.96    0.57 
  -5   6  -6    0.63    0.79 
   5  -6   6    0.33    0.30 
   7   5  -6    0.07    0.26 
  -7  -5   6    0.16    0.24 
   6   5  -6    9.03    0.36 
  -6  -5   6    9.59    0.35 
   5   5  -6    2.90    0.22 
  -5  -5   6    3.05    0.21 
   4   5  -6   11.83    0.36 
  -4  -5   6   11.91    0.35 
   3   5  -6   12.23    0.38 
   3   5  -6   12.54    0.43 
  -3  -5   6   12.32    0.38 
  -3  -5   6   12.28    0.38 
   2   5  -6    6.97    0.19 
   2   5  -6    6.25    0.08 
   2   5  -6    6.75    0.26 
   2   5  -6    6.66    0.16 
  -2  -5   6    6.80    0.15 
  -2  -5   6    6.72    0.18 
  -2  -5   6    6.06    0.13 
  -2  -5   6    6.56    0.16 
  -2  -5   6    6.36    0.14 
   1   5  -6    5.62    0.30 
   1   5  -6    5.93    0.25 
   1   5  -6    5.42    0.23 
   1   5  -6    5.46    0.23 
  -1  -5   6    5.70    0.26 
  -1  -5   6    5.42    0.22 
  -1  -5   6    5.28    0.27 
  -1  -5   6    5.18    0.22 
   0   5  -6   12.35    0.35 
   0   5  -6   12.60    0.27 
   0   5  -6   12.31    0.29 
   0   5  -6   13.01    0.33 
   0  -5   6   12.48    0.31 
   0  -5   6   12.20    0.32 
   0  -5   6   12.63    0.28 
   0  -5   6   12.26    0.26 
   0  -5   6   13.01    0.39 
  -1   5  -6   -0.15    0.25 
  -1   5  -6    0.15    0.25 
  -1   5  -6   -0.33    0.16 
   1  -5   6    0.01    0.18 
   1  -5   6    0.17    0.33 
   1  -5   6    0.02    0.21 
  -2   5  -6   57.36    1.01 
  -2   5  -6   57.97    1.06 
  -2   5  -6   59.24    1.06 
   2  -5   6   57.90    1.03 
  -3   5  -6    0.90    0.40 
  -3   5  -6    1.20    0.34 
   3  -5   6    1.26    0.49 
   3  -5   6    0.91    0.22 
  -4   5  -6    1.63    0.36 
  -4   5  -6    1.45    0.49 
   4  -5   6    1.10    0.58 
   4  -5   6    0.94    0.25 
  -5   5  -6   -0.08    0.57 
  -5   5  -6    0.23    0.39 
   5  -5   6   -0.25    0.26 
   5  -5   6    0.04    0.68 
   7   4  -6    3.73    0.28 
  -7  -4   6    3.05    0.30 
  -7  -4   6    3.65    0.26 
   6   4  -6    3.90    0.24 
  -6  -4   6    4.81    0.24 
  -6  -4   6    4.00    0.25 
   5   4  -6   21.27    0.49 
  -5  -4   6   20.79    0.45 
  -5  -4   6   20.97    0.46 
  -5  -4   6   21.31    0.50 
   4   4  -6    1.18    0.12 
  -4  -4   6    1.15    0.14 
   3   4  -6    7.48    0.28 
  -3  -4   6    7.68    0.29 
  -3  -4   6    7.61    0.29 
   2   4  -6   36.53    0.78 
   2   4  -6   37.52    0.76 
   2   4  -6   38.26    0.78 
  -2  -4   6   36.91    0.77 
  -2  -4   6   37.94    0.76 
  -2  -4   6   37.58    0.76 
  -2  -4   6   38.33    0.77 
   1   4  -6    0.20    0.18 
   1   4  -6    0.20    0.12 
   1   4  -6    0.08    0.13 
   1   4  -6    0.09    0.11 
   1   4  -6    0.08    0.11 
  -1  -4   6    0.25    0.14 
  -1  -4   6    0.24    0.09 
  -1  -4   6    0.26    0.13 
  -1  -4   6   -0.14    0.12 
  -1  -4   6   -0.01    0.14 
  -1  -4   6    0.15    0.12 
   0   4  -6   42.48    0.82 
   0   4  -6   43.17    0.80 
   0   4  -6   42.36    0.83 
   0   4  -6   42.99    0.82 
   0   4  -6   45.41    0.83 
   0   4  -6   43.35    0.82 
   0  -4   6   44.53    0.80 
   0  -4   6   42.47    0.81 
   0  -4   6   44.31    0.82 
   0  -4   6   42.48    0.83 
  -1   4  -6    3.06    0.23 
  -1   4  -6    2.82    0.21 
  -1   4  -6    2.91    0.17 
   1  -4   6    2.92    0.28 
   1  -4   6    3.04    0.10 
   1  -4   6    2.79    0.18 
   1  -4   6    3.05    0.17 
   1  -4   6    3.11    0.16 
  -2   4  -6    9.70    0.35 
  -2   4  -6    9.47    0.29 
   2  -4   6    9.07    0.27 
   2  -4   6   10.46    0.41 
   2  -4   6    9.37    0.25 
  -3   4  -6    0.95    0.25 
  -3   4  -6    1.16    0.36 
   3  -4   6    0.73    0.19 
   3  -4   6    0.70    0.44 
  -4   4  -6    1.30    0.30 
  -4   4  -6    1.08    0.44 
   4  -4   6    0.79    0.52 
   4  -4   6    0.96    0.23 
  -5   4  -6    1.86    0.34 
  -5   4  -6    2.26    0.54 
   5  -4   6    1.62    0.63 
   5  -4   6    1.20    0.26 
  -6   4  -6    2.71    0.39 
  -6   4  -6    3.43    0.66 
   6  -4   6    2.65    0.75 
   6  -4   6    2.33    0.33 
  -8  -3   6    1.08    0.34 
   7   3  -6    7.88    0.25 
  -7  -3   6    8.59    0.31 
  -7  -3   6    7.97    0.34 
   6   3  -6    2.15    0.22 
   6   3  -6    2.17    0.16 
  -6  -3   6    2.21    0.22 
  -6  -3   6    2.06    0.23 
   5   3  -6    2.48    0.18 
   5   3  -6    2.69    0.23 
   5   3  -6    2.55    0.13 
   5   3  -6    2.48    0.18 
  -5  -3   6    2.27    0.17 
  -5  -3   6    2.56    0.18 
  -5  -3   6    2.84    0.17 
   4   3  -6   22.67    0.44 
   4   3  -6   23.28    0.45 
  -4  -3   6   22.91    0.45 
  -4  -3   6   21.40    0.41 
  -4  -3   6   22.27    0.41 
   3   3  -6    1.07    0.11 
   3   3  -6    1.20    0.11 
  -3  -3   6    1.10    0.19 
  -3  -3   6    0.88    0.13 
  -3  -3   6    1.11    0.15 
  -3  -3   6    1.01    0.10 
   2   3  -6    4.04    0.19 
   2   3  -6    4.19    0.17 
  -2  -3   6    3.86    0.16 
  -2  -3   6    3.93    0.16 
  -2  -3   6    3.94    0.17 
  -2  -3   6    4.23    0.21 
   1   3  -6   19.39    0.36 
   1   3  -6   19.38    0.39 
   1   3  -6   19.48    0.39 
   1   3  -6   19.71    0.36 
  -1  -3   6   19.62    0.36 
  -1  -3   6   19.58    0.37 
  -1  -3   6   19.83    0.39 
  -1  -3   6   19.96    0.38 
  -1  -3   6   19.93    0.39 
   0   3  -6   12.36    0.23 
   0   3  -6   11.89    0.24 
   0   3  -6   11.99    0.23 
   0   3  -6   12.02    0.24 
   0   3  -6   11.88    0.24 
   0  -3   6   11.97    0.24 
   0  -3   6   12.49    0.22 
   0  -3   6   12.09    0.27 
   0  -3   6   12.22    0.23 
  -1   3  -6   19.48    0.36 
  -1   3  -6   19.18    0.38 
  -1   3  -6   19.16    0.39 
  -1   3  -6   18.60    0.36 
   1  -3   6   20.06    0.42 
   1  -3   6   19.43    0.33 
   1  -3   6   19.22    0.36 
   1  -3   6   18.17    0.37 
   1  -3   6   18.69    0.36 
  -2   3  -6    0.27    0.25 
  -2   3  -6   -0.02    0.17 
   2  -3   6   -0.02    0.20 
   2  -3   6    0.08    0.15 
   2  -3   6    0.30    0.30 
  -3   3  -6   16.61    0.33 
  -3   3  -6   16.96    0.43 
   3  -3   6   16.02    0.31 
   3  -3   6   18.33    0.48 
   3  -3   6   15.90    0.31 
  -4   3  -6   20.05    0.52 
  -4   3  -6   20.37    0.48 
   4  -3   6   20.81    0.66 
   4  -3   6   20.87    0.47 
  -5   3  -6   12.49    0.57 
  -5   3  -6   11.34    0.33 
   5  -3   6   10.67    0.25 
   5  -3   6   11.84    0.63 
  -6   3  -6   13.53    0.48 
  -6   3  -6   14.13    0.71 
   6  -3   6   13.82    0.46 
   6  -3   6   14.45    0.79 
  -7   3  -6    3.24    0.38 
  -7   3  -6    3.51    0.74 
   7  -3   6    3.32    0.60 
   7  -3   6    2.76    0.36 
  -8  -2   6    1.70    0.42 
   7   2  -6    0.54    0.23 
   7   2  -6    0.33    0.34 
  -7  -2   6    0.46    0.28 
  -7  -2   6    0.12    0.32 
   6   2  -6   12.48    0.31 
   6   2  -6   12.35    0.32 
  -6  -2   6   12.77    0.30 
  -6  -2   6   11.96    0.34 
   5   2  -6    0.52    0.18 
   5   2  -6    0.34    0.23 
  -5  -2   6    0.72    0.15 
  -5  -2   6    0.63    0.21 
   4   2  -6   23.64    0.46 
   4   2  -6   23.83    0.45 
   4   2  -6   23.37    0.47 
  -4  -2   6   23.87    0.46 
  -4  -2   6   23.49    0.45 
  -4  -2   6   22.68    0.45 
   3   2  -6   19.32    0.46 
   3   2  -6   19.96    0.46 
  -3  -2   6   19.48    0.45 
  -3  -2   6   19.82    0.48 
  -3  -2   6   20.08    0.45 
  -3  -2   6   19.34    0.47 
  -3  -2   6   20.25    0.47 
   2   2  -6    7.07    0.17 
   2   2  -6    6.53    0.14 
   2   2  -6    6.93    0.18 
  -2  -2   6    7.23    0.17 
  -2  -2   6    7.22    0.23 
  -2  -2   6    6.78    0.16 
  -2  -2   6    7.02    0.14 
  -2  -2   6    7.09    0.17 
  -2  -2   6    7.16    0.16 
   1   2  -6   30.41    0.69 
   1   2  -6   31.27    0.70 
   1   2  -6   31.26    0.69 
   1   2  -6   30.74    0.68 
   1   2  -6   30.81    0.69 
   1   2  -6   30.08    0.70 
  -1  -2   6   30.94    0.70 
  -1  -2   6   31.97    0.69 
  -1  -2   6   30.65    0.70 
  -1  -2   6   31.79    0.69 
  -1  -2   6   31.66    0.69 
   0   2  -6   24.83    0.52 
   0   2  -6   23.70    0.50 
   0   2  -6   24.38    0.52 
   0   2  -6   24.36    0.51 
   0   2  -6   24.78    0.51 
   0  -2   6   24.69    0.51 
   0  -2   6   23.77    0.51 
   0  -2   6   25.40    0.50 
   0  -2   6   24.59    0.52 
  -1   2  -6    0.87    0.10 
  -1   2  -6    0.82    0.16 
  -1   2  -6    0.88    0.13 
  -1   2  -6    1.10    0.13 
  -1   2  -6    0.92    0.16 
   1  -2   6    1.00    0.12 
   1  -2   6    0.91    0.11 
   1  -2   6    0.81    0.18 
   1  -2   6    0.92    0.15 
  -2   2  -6  209.58    4.23 
  -2   2  -6  214.06    4.23 
  -2   2  -6  205.39    4.23 
   2  -2   6  209.01    4.23 
   2  -2   6  207.25    4.23 
  -3   2  -6   53.22    1.25 
  -3   2  -6   54.80    1.28 
   3  -2   6   53.33    1.26 
  -4   2  -6   19.07    0.47 
  -4   2  -6   19.45    0.42 
   4  -2   6   18.79    0.42 
   4  -2   6   19.27    0.50 
  -5   2  -6   33.01    0.92 
  -5   2  -6   33.57    1.00 
   5  -2   6   33.43    0.94 
   5  -2   6   33.05    1.04 
  -6   2  -6    0.10    0.31 
  -6   2  -6    0.18    0.43 
   6  -2   6   -0.16    0.30 
   6  -2   6    0.85    0.63 
  -7   2  -6    4.47    0.67 
  -7   2  -6    4.16    0.35 
   7  -2   6    3.45    0.72 
   7  -2   6    3.49    0.34 
   7   1  -6    0.83    0.22 
   7   1  -6    1.15    0.33 
  -7  -1   6    0.82    0.43 
  -7  -1   6    0.85    0.29 
   6   1  -6    3.39    0.31 
   6   1  -6    2.96    0.22 
  -6  -1   6    3.07    0.34 
  -6  -1   6    3.09    0.27 
   5   1  -6    7.11    0.22 
   5   1  -6    6.77    0.28 
  -5  -1   6    7.00    0.21 
  -5  -1   6    6.50    0.14 
  -5  -1   6    6.52    0.30 
   4   1  -6    0.49    0.16 
   4   1  -6    0.44    0.16 
   4   1  -6    0.47    0.20 
   4   1  -6    0.49    0.15 
  -4  -1   6    0.28    0.20 
  -4  -1   6    0.79    0.18 
  -4  -1   6    0.50    0.20 
   3   1  -6   20.50    0.47 
   3   1  -6   20.40    0.48 
   3   1  -6   19.64    0.47 
  -3  -1   6   19.74    0.46 
  -3  -1   6   20.53    0.49 
  -3  -1   6   20.80    0.46 
  -3  -1   6   20.10    0.48 
  -3  -1   6   20.37    0.48 
   2   1  -6   34.58    0.85 
   2   1  -6   34.66    0.85 
   2   1  -6   35.51    0.85 
  -2  -1   6   35.71    0.85 
  -2  -1   6   35.84    0.84 
  -2  -1   6   35.37    0.85 
  -2  -1   6   34.70    0.85 
  -2  -1   6   35.01    0.86 
  -2  -1   6   34.07    0.85 
   1   1  -6    2.60    0.13 
   1   1  -6    2.75    0.14 
   1   1  -6    2.41    0.11 
   1   1  -6    2.19    0.14 
   1   1  -6    2.58    0.14 
  -1  -1   6    2.56    0.14 
  -1  -1   6    2.34    0.12 
  -1  -1   6    2.52    0.12 
  -1  -1   6    2.72    0.14 
  -1  -1   6    2.38    0.12 
  -1  -1   6    2.53    0.18 
   0   1  -6  329.54    6.99 
   0   1  -6  317.39    6.99 
   0   1  -6  326.51    6.98 
   0   1  -6  318.97    6.98 
   0   1  -6  329.06    6.98 
   0   1  -6  321.86    6.99 
   0  -1   6  321.10    6.98 
   0  -1   6  327.06    6.98 
   0  -1   6  324.61    6.99 
   0  -1   6  321.51    6.99 
  -1   1  -6   70.54    1.38 
  -1   1  -6   69.67    1.38 
  -1   1  -6   69.31    1.38 
  -1   1  -6   69.52    1.38 
  -1   1  -6   69.97    1.38 
  -1   1  -6   67.58    1.37 
   1  -1   6   70.91    1.38 
   1  -1   6   68.92    1.38 
   1  -1   6   67.93    1.38 
   1  -1   6   70.08    1.38 
  -2   1  -6   86.60    2.04 
  -2   1  -6   90.35    2.04 
  -2   1  -6   91.45    2.04 
   2  -1   6   86.76    2.04 
   2  -1   6   87.97    2.05 
   2  -1   6   88.09    2.04 
   2  -1   6   90.26    2.04 
   2  -1   6   88.64    2.04 
  -3   1  -6   97.83    2.11 
  -3   1  -6   97.33    2.09 
  -3   1  -6   96.97    2.11 
  -3   1  -6   93.52    2.10 
   3  -1   6   97.13    2.10 
   3  -1   6   94.68    2.10 
   3  -1   6   98.09    2.12 
  -4   1  -6    0.19    0.33 
  -4   1  -6    0.63    0.16 
   4  -1   6    0.50    0.28 
   4  -1   6    0.46    0.16 
  -5   1  -6    4.52    0.43 
  -5   1  -6    4.37    0.22 
   5  -1   6    4.00    0.48 
   5  -1   6    4.14    0.21 
  -6   1  -6    6.28    0.27 
  -6   1  -6    6.94    0.53 
  -6   1  -6    6.05    0.24 
   6  -1   6    6.06    0.32 
   6  -1   6    7.03    0.59 
  -7   1  -6    0.88    0.32 
  -7   1  -6   -0.28    0.61 
  -7   1  -6    0.63    0.29 
   7  -1   6   -0.27    0.32 
   7  -1   6    0.59    0.50 
   8  -1   6    2.65    0.21 
   8  -1   6    3.38    0.78 
   8  -1   6    1.95    0.35 
   7   0  -6    5.02    0.32 
   7   0  -6    5.21    0.23 
  -7   0   6    4.57    0.41 
  -7   0   6    5.49    0.34 
   6   0  -6    2.46    0.19 
   6   0  -6    2.31    0.22 
  -6   0   6    2.50    0.29 
  -6   0   6    2.60    0.41 
   5   0  -6    4.56    0.25 
   5   0  -6    5.42    0.33 
   5   0  -6    5.05    0.19 
  -5   0   6    4.47    0.09 
  -5   0   6    4.92    0.20 
  -5   0   6    4.36    0.34 
  -5   0   6    4.82    0.31 
   4   0  -6   21.42    0.49 
   4   0  -6   21.90    0.49 
   4   0  -6   22.97    0.46 
  -4   0   6   22.27    0.49 
  -4   0   6   21.54    0.43 
  -4   0   6   22.47    0.52 
   3   0  -6   27.84    0.61 
   3   0  -6   27.05    0.58 
   3   0  -6   27.26    0.60 
   3   0  -6   26.44    0.60 
   3   0  -6   27.66    0.58 
  -3   0   6   26.42    0.56 
  -3   0   6   27.18    0.61 
  -3   0   6   26.76    0.60 
  -3   0   6   26.19    0.60 
  -3   0   6   25.43    0.59 
  -3   0   6   27.04    0.61 
   2   0  -6   15.94    0.32 
   2   0  -6   15.55    0.33 
   2   0  -6   14.66    0.32 
   2   0  -6   15.15    0.33 
   2   0  -6   15.13    0.33 
  -2   0   6   14.81    0.32 
  -2   0   6   14.96    0.33 
  -2   0   6   14.56    0.29 
  -2   0   6   15.66    0.32 
  -2   0   6   14.77    0.32 
  -2   0   6   14.66    0.32 
   1   0  -6   13.18    0.28 
   1   0  -6   13.81    0.31 
   1   0  -6   13.84    0.32 
   1   0  -6   13.09    0.30 
   1   0  -6   14.03    0.33 
  -1   0   6   13.52    0.30 
  -1   0   6   13.20    0.30 
  -1   0   6   13.14    0.29 
  -1   0   6   13.35    0.30 
   0   0  -6    0.71    0.11 
   0   0  -6    0.59    0.10 
   0   0  -6    0.72    0.08 
   0   0  -6    0.69    0.11 
   0   0  -6    0.85    0.12 
   0   0   6    0.65    0.08 
   0   0   6    0.79    0.13 
   0   0   6    0.73    0.08 
   0   0   6    1.01    0.12 
   0   0   6    0.81    0.11 
  -1   0  -6  116.91    2.39 
  -1   0  -6  116.46    2.39 
  -1   0  -6  116.99    2.39 
   1   0   6  118.77    2.39 
   1   0   6  116.82    2.39 
   1   0   6  114.81    2.39 
  -2   0  -6   24.74    0.51 
  -2   0  -6   25.44    0.52 
  -2   0  -6   25.94    0.51 
   2   0   6   25.42    0.51 
   2   0   6   25.66    0.53 
   2   0   6   25.79    0.52 
   2   0   6   25.47    0.52 
  -3   0  -6    0.16    0.10 
  -3   0  -6    0.12    0.21 
  -3   0  -6    0.09    0.16 
  -3   0  -6    0.20    0.11 
   3   0   6    0.08    0.14 
   3   0   6   -0.01    0.14 
   3   0   6   -0.03    0.26 
   3   0   6   -0.07    0.17 
  -4   0  -6   34.26    0.86 
  -4   0  -6   33.59    0.85 
  -4   0  -6   34.45    0.82 
  -4   0  -6   33.06    0.81 
   4   0   6   34.32    0.88 
   4   0   6   32.55    0.83 
   4   0   6   32.94    0.84 
   4   0   6   33.61    0.85 
  -5   0  -6    6.89    0.20 
  -5   0  -6    6.99    0.39 
  -5   0  -6    6.51    0.14 
   5   0   6    6.77    0.26 
   5   0   6    7.18    0.36 
  -6   0  -6   11.07    0.26 
  -6   0  -6   10.83    0.39 
  -6   0  -6   11.01    0.30 
  -6   0  -6   10.27    0.20 
   6   0   6   11.35    0.55 
   6   0   6   10.12    0.32 
  -7   0  -6    1.92    0.29 
  -7   0  -6    1.53    0.54 
  -7   0  -6    2.00    0.25 
   7   0   6    0.85    0.28 
   7   0   6    1.74    0.63 
  -8   0  -6    1.11    0.33 
  -8   0  -6   -0.30    0.48 
   8   0   6    0.30    0.70 
   7  -1  -6   -0.02    0.31 
   7  -1  -6    0.22    0.23 
  -7   1   6    0.02    0.26 
  -7   1   6   -0.06    0.49 
   6  -1  -6    4.76    0.20 
   6  -1  -6    4.40    0.29 
  -6   1   6    4.28    0.42 
  -6   1   6    4.63    0.33 
   5  -1  -6    8.65    0.23 
   5  -1  -6    8.25    0.27 
   5  -1  -6    8.12    0.33 
  -5   1   6    8.26    0.30 
  -5   1   6    8.38    0.41 
  -5   1   6    7.82    0.35 
   4  -1  -6    3.37    0.23 
   4  -1  -6    3.37    0.24 
   4  -1  -6    3.32    0.17 
  -4   1   6    3.27    0.19 
  -4   1   6    3.09    0.29 
  -4   1   6    3.20    0.30 
   3  -1  -6   75.08    1.52 
   3  -1  -6   75.29    1.51 
  -3   1   6   76.35    1.52 
  -3   1   6   75.68    1.52 
  -3   1   6   76.33    1.51 
   2  -1  -6   39.42    0.85 
   2  -1  -6   37.40    0.85 
   2  -1  -6   38.80    0.84 
   2  -1  -6   37.62    0.84 
  -2   1   6   38.92    0.84 
  -2   1   6   37.97    0.84 
  -2   1   6   38.30    0.84 
  -2   1   6   37.21    0.84 
   1  -1  -6   44.08    0.86 
   1  -1  -6   45.39    0.86 
   1  -1  -6   44.66    0.86 
  -1   1   6   44.84    0.85 
  -1   1   6   44.27    0.85 
  -1   1   6   44.11    0.86 
  -1   1   6   45.50    0.86 
   0  -1  -6    4.52    0.15 
   0  -1  -6    4.50    0.14 
   0  -1  -6    4.95    0.17 
   0  -1  -6    4.39    0.12 
   0   1   6    4.65    0.12 
   0   1   6    4.86    0.17 
   0   1   6    4.60    0.14 
   0   1   6    4.32    0.16 
  -1  -1  -6    7.00    0.21 
  -1  -1  -6    6.73    0.22 
  -1  -1  -6    6.87    0.22 
  -1  -1  -6    6.64    0.21 
   1   1   6    6.71    0.21 
   1   1   6    7.16    0.25 
   1   1   6    7.23    0.22 
   1   1   6    7.32    0.24 
  -2  -1  -6   15.40    0.36 
  -2  -1  -6   15.53    0.37 
  -2  -1  -6   15.38    0.36 
   2   1   6   15.45    0.37 
   2   1   6   15.50    0.36 
   2   1   6   15.03    0.37 
   2   1   6   14.88    0.34 
  -3  -1  -6    9.95    0.31 
  -3  -1  -6   10.18    0.30 
  -3  -1  -6    9.91    0.26 
  -3  -1  -6    9.88    0.27 
   3   1   6    9.96    0.35 
   3   1   6   10.04    0.28 
   3   1   6    9.88    0.31 
   3   1   6   10.38    0.28 
  -4  -1  -6    6.11    0.31 
  -4  -1  -6    5.97    0.25 
  -4  -1  -6    6.52    0.27 
  -4  -1  -6    5.65    0.19 
  -4  -1  -6    6.15    0.20 
   4   1   6    5.65    0.28 
   4   1   6    6.26    0.27 
   4   1   6    6.54    0.30 
   4   1   6    6.58    0.24 
  -5  -1  -6   42.12    0.97 
  -5  -1  -6   43.83    0.94 
   5   1   6   42.82    1.00 
   5   1   6   41.10    0.95 
  -6  -1  -6    5.49    0.14 
  -6  -1  -6    6.17    0.20 
  -6  -1  -6    6.19    0.19 
  -6  -1  -6    5.84    0.29 
   6   1   6    5.82    0.28 
   6   1   6    6.86    0.39 
  -7  -1  -6    8.11    0.46 
  -7  -1  -6    8.77    0.32 
   7   1   6    8.71    0.47 
  -8  -1  -6   -0.27    0.52 
  -8  -1  -6    0.56    0.31 
   8   1   6    0.52    0.68 
   6  -2  -6   -0.05    0.21 
  -6   2   6    0.29    0.27 
  -6   2   6    0.22    0.44 
   5  -2  -6   17.46    0.36 
   5  -2  -6   16.63    0.47 
   5  -2  -6   15.65    0.38 
  -5   2   6   14.91    0.47 
  -5   2   6   16.44    0.46 
   4  -2  -6    4.30    0.16 
   4  -2  -6    4.26    0.30 
   4  -2  -6    4.26    0.26 
  -4   2   6    4.06    0.28 
  -4   2   6    3.60    0.30 
  -4   2   6    4.25    0.35 
   3  -2  -6    0.85    0.17 
   3  -2  -6    0.59    0.23 
   3  -2  -6    0.84    0.12 
  -3   2   6    0.64    0.27 
  -3   2   6    0.49    0.23 
  -3   2   6    0.72    0.16 
  -3   2   6    0.49    0.23 
   2  -2  -6    4.62    0.13 
   2  -2  -6    4.70    0.21 
   2  -2  -6    4.52    0.21 
   2  -2  -6    4.83    0.20 
  -2   2   6    4.81    0.23 
  -2   2   6    4.68    0.16 
  -2   2   6    4.72    0.15 
  -2   2   6    4.25    0.19 
   1  -2  -6   57.79    1.00 
   1  -2  -6   57.76    1.01 
  -1   2   6   55.89    1.00 
  -1   2   6   57.01    1.01 
  -1   2   6   57.15    1.00 
   0  -2  -6   45.33    0.79 
   0  -2  -6   45.24    0.81 
   0  -2  -6   45.31    0.80 
   0   2   6   45.04    0.80 
   0   2   6   44.38    0.80 
   0   2   6   46.26    0.81 
   0   2   6   45.36    0.81 
  -1  -2  -6    0.50    0.10 
  -1  -2  -6    0.61    0.15 
  -1  -2  -6    0.44    0.10 
  -1  -2  -6    0.79    0.20 
   1   2   6    0.53    0.18 
   1   2   6    0.44    0.16 
  -2  -2  -6    2.89    0.12 
  -2  -2  -6    3.04    0.19 
  -2  -2  -6    3.02    0.12 
   2   2   6    2.68    0.14 
   2   2   6    3.06    0.09 
   2   2   6    3.08    0.18 
  -3  -2  -6   89.45    1.99 
  -3  -2  -6   90.84    1.99 
  -3  -2  -6   92.14    2.00 
   3   2   6   90.61    1.99 
   3   2   6   88.96    1.98 
   3   2   6   91.38    2.00 
   3   2   6   89.85    1.99 
  -4  -2  -6    0.29    0.21 
  -4  -2  -6    0.44    0.18 
  -4  -2  -6    0.35    0.13 
   4   2   6    0.24    0.16 
   4   2   6    0.23    0.11 
   4   2   6    0.21    0.21 
  -5  -2  -6   50.14    0.99 
  -5  -2  -6   49.28    1.02 
  -5  -2  -6   51.31    1.01 
   5   2   6   50.58    1.00 
   5   2   6   51.32    1.04 
  -6  -2  -6    1.34    0.12 
  -6  -2  -6    1.14    0.13 
  -6  -2  -6    1.34    0.33 
   6   2   6    0.82    0.42 
  -7  -2  -6    2.37    0.38 
   7   2   6    2.42    0.38 
  -8  -2  -6   12.94    0.45 
  -8  -2  -6   12.06    0.58 
   8   2   6   13.01    0.69 
   6  -3  -6    0.95    0.29 
  -6   3   6    0.30    0.38 
  -6   3   6    0.11    0.49 
   5  -3  -6    1.47    0.36 
   5  -3  -6    2.02    0.27 
  -5   3   6    1.71    0.37 
  -5   3   6    2.07    0.33 
   4  -3  -6    2.93    0.12 
   4  -3  -6    2.74    0.26 
   4  -3  -6    2.60    0.32 
  -4   3   6    2.56    0.29 
  -4   3   6    2.53    0.32 
   3  -3  -6    5.01    0.23 
   3  -3  -6    5.05    0.26 
  -3   3   6    4.30    0.33 
  -3   3   6    4.75    0.16 
  -3   3   6    4.57    0.24 
  -3   3   6    4.96    0.24 
   2  -3  -6   12.30    0.22 
   2  -3  -6   12.90    0.29 
   2  -3  -6   13.15    0.29 
  -2   3   6   12.99    0.27 
  -2   3   6   12.30    0.32 
  -2   3   6   13.63    0.32 
  -2   3   6   13.21    0.36 
   1  -3  -6    0.46    0.08 
   1  -3  -6    0.48    0.12 
   1  -3  -6    0.46    0.20 
  -1   3   6    0.39    0.11 
  -1   3   6    0.48    0.21 
  -1   3   6    0.26    0.14 
  -1   3   6    0.27    0.18 
   0  -3  -6    2.78    0.15 
   0  -3  -6    2.60    0.07 
   0  -3  -6    2.71    0.19 
   0   3   6    2.76    0.18 
   0   3   6    2.93    0.12 
   0   3   6    2.54    0.12 
  -1  -3  -6   78.59    1.69 
  -1  -3  -6   78.56    1.68 
  -1  -3  -6   79.13    1.68 
   1   3   6   77.05    1.68 
   1   3   6   78.05    1.69 
  -2  -3  -6    0.52    0.16 
  -2  -3  -6    0.46    0.21 
  -2  -3  -6    0.38    0.11 
   2   3   6    0.25    0.15 
   2   3   6    0.32    0.13 
  -3  -3  -6    8.43    0.31 
  -3  -3  -6    8.23    0.26 
  -3  -3  -6    8.03    0.29 
   3   3   6    8.49    0.23 
   3   3   6    7.24    0.31 
   3   3   6    7.47    0.22 
   3   3   6    8.12    0.27 
  -4  -3  -6   55.77    1.28 
   4   3   6   54.67    1.28 
   4   3   6   54.15    1.26 
  -5  -3  -6    3.88    0.23 
  -5  -3  -6    3.43    0.26 
   5   3   6    3.65    0.15 
   5   3   6    3.43    0.33 
  -6  -3  -6    7.09    0.35 
   6   3   6    6.87    0.41 
  -7  -3  -6    2.44    0.36 
   7   3   6    2.09    0.47 
  -8  -3  -6    0.40    0.41 
   8   3   6    0.34    0.55 
   5  -4  -6    1.65    0.41 
   5  -4  -6    1.57    0.30 
  -5   4   6    0.98    0.35 
  -5   4   6    0.99    0.39 
   4  -4  -6    1.18    0.35 
   4  -4  -6    1.31    0.21 
  -4   4   6    1.24    0.35 
  -4   4   6    1.37    0.23 
   3  -4  -6    6.08    0.31 
   3  -4  -6    6.16    0.12 
   3  -4  -6    6.55    0.22 
  -3   4   6    5.79    0.30 
  -3   4   6    6.50    0.27 
  -3   4   6    6.40    0.20 
   2  -4  -6    1.10    0.19 
   2  -4  -6    1.23    0.08 
  -2   4   6    1.21    0.19 
  -2   4   6    1.13    0.13 
  -2   4   6    1.42    0.20 
   1  -4  -6   39.87    0.82 
   1  -4  -6   39.82    0.80 
   1  -4  -6   39.44    0.79 
  -1   4   6   39.64    0.81 
  -1   4   6   41.09    0.83 
  -1   4   6   39.22    0.80 
   0  -4  -6    1.12    0.20 
   0  -4  -6    1.19    0.10 
   0  -4  -6    1.45    0.18 
   0   4   6    1.40    0.14 
   0   4   6    0.93    0.22 
   0   4   6    1.23    0.24 
  -1  -4  -6    8.08    0.33 
  -1  -4  -6    8.23    0.27 
  -1  -4  -6    8.18    0.25 
   1   4   6    7.42    0.32 
   1   4   6    8.22    0.29 
   1   4   6    8.83    0.26 
  -2  -4  -6   45.26    1.07 
  -2  -4  -6   43.36    1.06 
   2   4   6   43.58    1.07 
   2   4   6   43.25    1.04 
  -3  -4  -6    7.95    0.29 
  -3  -4  -6    8.37    0.28 
  -3  -4  -6    7.89    0.31 
   3   4   6    8.33    0.24 
   3   4   6    8.23    0.30 
  -4  -4  -6   -0.01    0.26 
  -4  -4  -6    0.02    0.22 
   4   4   6   -0.06    0.28 
   4   4   6    0.24    0.10 
  -5  -4  -6   29.54    0.61 
  -5  -4  -6   28.00    0.58 
   5   4   6   29.40    0.56 
   5   4   6   29.52    0.62 
  -6  -4  -6   11.93    0.45 
  -6  -4  -6   12.55    0.41 
   6   4   6   11.70    0.46 
   6   4   6   13.21    0.31 
  -7  -4  -6    9.40    0.39 
   7   4   6    8.69    0.49 
  -8  -4  -6    1.18    0.38 
   5  -5  -6    2.33    0.30 
   5  -5  -6    2.52    0.45 
  -5   5   6    2.62    0.37 
  -5   5   6    2.03    0.42 
   4  -5  -6    0.29    0.37 
   4  -5  -6    0.04    0.26 
  -4   5   6   -0.03    0.29 
  -4   5   6    0.18    0.27 
   3  -5  -6   -0.28    0.25 
   3  -5  -6    0.09    0.32 
   3  -5  -6    0.11    0.10 
  -3   5   6    0.16    0.23 
  -3   5   6    0.01    0.32 
   2  -5  -6    0.05    0.27 
   2  -5  -6    0.22    0.10 
  -2   5   6    0.05    0.29 
  -2   5   6    0.14    0.13 
  -2   5   6    0.70    0.20 
   1  -5  -6    2.98    0.15 
   1  -5  -6    2.85    0.23 
   1  -5  -6    3.06    0.10 
  -1   5   6    2.98    0.19 
  -1   5   6    3.00    0.18 
  -1   5   6    2.72    0.11 
   0  -5  -6    4.67    0.22 
   0  -5  -6    4.43    0.13 
   0   5   6    4.76    0.17 
   0   5   6    3.79    0.26 
  -1  -5  -6    4.96    0.22 
  -1  -5  -6    4.66    0.10 
  -1  -5  -6    4.83    0.27 
   1   5   6    4.94    0.13 
   1   5   6    4.94    0.25 
  -2  -5  -6    0.24    0.18 
  -2  -5  -6    0.15    0.19 
   2   5   6    0.12    0.07 
   2   5   6    0.31    0.19 
  -3  -5  -6   52.55    1.15 
   3   5   6   52.29    1.11 
   3   5   6   52.57    1.11 
   3   5   6   52.29    1.15 
  -4  -5  -6   12.22    0.47 
  -4  -5  -6   11.99    0.46 
   4   5   6   13.72    0.38 
   4   5   6   12.84    0.38 
  -5  -5  -6   24.08    0.59 
  -5  -5  -6   23.95    0.57 
   5   5   6   23.86    0.51 
  -6  -5  -6    0.63    0.34 
  -6  -5  -6    0.82    0.30 
   6   5   6    0.33    0.17 
   6   5   6    0.57    0.40 
  -7  -5  -6    7.84    0.38 
   7   5   6    7.31    0.47 
  -8  -5  -6    5.82    0.41 
   8   5   6    6.53    0.32 
   4  -6  -6    0.73    0.28 
   4  -6  -6    0.74    0.41 
  -4   6   6    0.42    0.38 
  -4   6   6    0.73    0.31 
   3  -6  -6    0.21    0.34 
   3  -6  -6    0.30    0.20 
  -3   6   6    0.59    0.36 
  -3   6   6   -0.10    0.24 
   2  -6  -6   -0.05    0.30 
   2  -6  -6   -0.01    0.13 
  -2   6   6    0.27    0.21 
  -2   6   6    0.04    0.24 
   1  -6  -6    0.64    0.12 
   1  -6  -6    0.38    0.28 
  -1   6   6    0.33    0.23 
  -1   6   6    0.70    0.17 
   0  -6  -6    1.80    0.14 
   0   6   6    1.41    0.22 
   0   6   6    1.56    0.14 
  -1  -6  -6   11.59    0.28 
  -1  -6  -6   12.23    0.39 
   1   6   6   12.46    0.30 
   1   6   6   11.91    0.41 
  -2  -6  -6    4.52    0.32 
  -2  -6  -6    4.11    0.14 
  -2  -6  -6    4.21    0.21 
   2   6   6    4.07    0.28 
   2   6   6    4.24    0.13 
  -3  -6  -6    7.52    0.34 
  -3  -6  -6    8.16    0.31 
   3   6   6    6.72    0.31 
  -4  -6  -6   12.82    0.40 
  -4  -6  -6   14.63    0.42 
   4   6   6   14.01    0.32 
  -5  -6  -6    7.11    0.37 
  -5  -6  -6    7.31    0.38 
   5   6   6    7.45    0.19 
   5   6   6    6.07    0.34 
  -6  -6  -6    7.88    0.44 
   6   6   6    6.30    0.41 
  -7  -6  -6    1.17    0.40 
   7   6   6    0.38    0.60 
  -8  -6  -6   -0.04    0.44 
   8   6   6    0.29    0.29 
   3  -7  -6    2.84    0.29 
   3  -7  -6    2.75    0.38 
  -3   7   6    3.19    0.28 
  -3   7   6    2.68    0.40 
   2  -7  -6    0.08    0.32 
  -2   7   6   -0.04    0.36 
  -2   7   6    0.30    0.23 
   1  -7  -6    7.57    0.34 
   1  -7  -6    8.11    0.19 
  -1   7   6    7.42    0.38 
  -1   7   6    8.37    0.25 
   0  -7  -6    4.19    0.22 
   0  -7  -6    3.15    0.30 
   0  -7  -6    3.34    0.14 
   0   7   6    3.38    0.19 
   0   7   6    3.44    0.33 
  -1  -7  -6    0.53    0.30 
   1   7   6    0.42    0.33 
   1   7   6    0.73    0.13 
  -2  -7  -6    8.79    0.36 
  -2  -7  -6    8.04    0.23 
   2   7   6    8.06    0.22 
   2   7   6    7.85    0.38 
  -3  -7  -6    0.12    0.25 
   3   7   6   -0.10    0.29 
  -4  -7  -6    2.00    0.32 
  -4  -7  -6    1.99    0.29 
   4   7   6    1.74    0.30 
   4   7   6    1.87    0.16 
  -5  -7  -6    6.53    0.37 
   5   7   6    4.45    0.32 
  -6  -7  -6    3.14    0.41 
   6   7   6    2.44    0.34 
  -7  -7  -6   11.67    0.64 
   7   7   6   11.41    0.50 
  -8  -7  -6   -0.41    0.58 
   8   7   6    0.16    0.31 
   2  -8  -6    2.21    0.37 
  -2   8   6    2.46    0.29 
  -2   8   6    2.40    0.43 
   1  -8  -6    0.32    0.18 
   1  -8  -6    0.17    0.26 
  -1   8   6    0.27    0.25 
  -1   8   6    0.55    0.43 
   0  -8  -6    2.19    0.15 
   0  -8  -6    1.78    0.36 
   0   8   6    1.86    0.43 
   0   8   6    2.52    0.21 
  -1  -8  -6   -0.05    0.25 
   1   8   6    0.14    0.28 
  -2  -8  -6    2.25    0.35 
   2   8   6    1.86    0.37 
   2   8   6    2.36    0.17 
  -3  -8  -6   16.66    0.59 
   3   8   6   15.30    0.57 
  -4  -8  -6    0.52    0.31 
   4   8   6    0.44    0.19 
   4   8   6    0.46    0.29 
  -5  -8  -6    7.69    0.41 
   5   8   6    5.25    0.36 
   5   8   6    6.69    0.30 
  -6  -8  -6    1.98    0.47 
   6   8   6    2.04    0.28 
  -7  -8  -6    0.94    0.48 
   7   8   6    0.69    0.29 
  -1   9   6    0.18    0.50 
   0  -9  -6    0.39    0.18 
   0  -9  -6   -0.02    0.39 
   0   9   6    0.35    0.48 
  -1  -9  -6    3.05    0.17 
  -1  -9  -6    2.71    0.37 
   1   9   6    2.93    0.47 
   2   9   6    1.20    0.42 
  -3  -9  -6    1.76    0.40 
   3   9   6    0.58    0.37 
   3   9   6    1.50    0.29 
   3   9   6    1.09    0.18 
  -4  -9  -6    7.36    0.46 
   4   9   6    6.51    0.32 
   4   9   6    5.77    0.43 
  -5  -9  -6    1.12    0.38 
   5   9   6    1.42    0.28 
  -6  -9  -6    4.91    0.54 
   6   9   6    4.98    0.38 
   1  10   6    0.48    0.52 
  -2 -10  -6    1.33    0.18 
   4  10   6    0.49    0.19 
   5  10   6    1.58    0.25 
   4   9  -7    0.40    0.47 
   4   9  -7    0.78    0.24 
   3   9  -7   -0.03    0.40 
   3   9  -7    0.08    0.23 
  -3  -9   7    0.60    0.26 
   2   9  -7    0.56    0.41 
   2   9  -7   -0.01    0.18 
  -2  -9   7    0.05    0.25 
  -2  -9   7    0.76    0.34 
   1   9  -7    0.62    0.43 
  -1  -9   7    1.02    0.43 
  -1  -9   7    0.71    0.26 
   0  -9   7    0.36    0.55 
   6   8  -7    0.67    0.27 
   5   8  -7    0.26    0.25 
  -5  -8   7    0.14    0.23 
   4   8  -7   -0.12    0.16 
   4   8  -7   -0.29    0.39 
  -4  -8   7    0.04    0.22 
   3   8  -7    0.29    0.42 
   3   8  -7    0.36    0.19 
  -3  -8   7    0.06    0.22 
   2   8  -7    2.56    0.37 
   2   8  -7    3.02    0.22 
  -2  -8   7    3.05    0.29 
  -2  -8   7    2.77    0.25 
   1   8  -7    0.09    0.15 
   1   8  -7   -0.05    0.41 
  -1  -8   7    0.47    0.38 
  -1  -8   7    0.19    0.23 
   0   8  -7    1.02    0.42 
   0  -8   7    0.37    0.24 
   0  -8   7   -0.13    0.47 
  -1   8  -7    0.06    0.44 
   1  -8   7    0.35    0.26 
   1  -8   7    0.55    0.55 
   2  -8   7    0.22    0.26 
   2  -8   7   -0.29    0.77 
   6   7  -7   -0.08    0.27 
  -6  -7   7   -0.09    0.21 
   5   7  -7    1.04    0.23 
  -5  -7   7    1.41    0.23 
  -5  -7   7    1.08    0.20 
   4   7  -7    0.90    0.17 
  -4  -7   7    0.99    0.21 
  -4  -7   7    1.05    0.17 
   3   7  -7   -0.02    0.34 
   3   7  -7    0.07    0.17 
  -3  -7   7   -0.07    0.19 
   2   7  -7    1.33    0.31 
   2   7  -7    1.03    0.16 
  -2  -7   7    0.89    0.16 
  -2  -7   7    1.44    0.21 
   1   7  -7    0.37    0.33 
   1   7  -7    0.52    0.16 
   1   7  -7    0.40    0.18 
  -1  -7   7    0.71    0.21 
  -1  -7   7    0.69    0.30 
   0   7  -7    0.65    0.36 
   0   7  -7    0.32    0.17 
   0  -7   7    0.63    0.16 
   0  -7   7    0.63    0.35 
  -1   7  -7    4.34    0.39 
  -1   7  -7    4.51    0.23 
   1  -7   7    4.27    0.26 
   1  -7   7    4.78    0.46 
  -2   7  -7    3.75    0.40 
   2  -7   7    4.94    0.60 
   2  -7   7    4.12    0.27 
  -3   7  -7    2.45    0.44 
   3  -7   7    2.86    0.61 
   3  -7   7    1.91    0.22 
   7   6  -7   -0.34    0.30 
  -7  -6   7   -0.02    0.28 
   6   6  -7    0.21    0.19 
  -6  -6   7   -0.09    0.21 
   5   6  -7    0.14    0.23 
  -5  -6   7    0.28    0.19 
  -5  -6   7   -0.02    0.20 
   4   6  -7    0.60    0.15 
  -4  -6   7    0.16    0.17 
  -4  -6   7    0.37    0.17 
   3   6  -7    4.90    0.36 
   3   6  -7    4.97    0.26 
  -3  -6   7    5.14    0.27 
   2   6  -7   -0.13    0.28 
   2   6  -7    0.00    0.09 
   2   6  -7    0.35    0.11 
   2   6  -7    0.00    0.14 
  -2  -6   7    0.31    0.18 
  -2  -6   7    0.18    0.15 
  -2  -6   7    0.01    0.14 
   1   6  -7    7.71    0.25 
   1   6  -7    7.65    0.23 
   1   6  -7    7.65    0.35 
  -1  -6   7    7.26    0.26 
  -1  -6   7    7.78    0.23 
  -1  -6   7    7.70    0.30 
  -1  -6   7    7.43    0.27 
   0   6  -7    1.72    0.24 
   0   6  -7    1.75    0.17 
   0   6  -7    2.06    0.25 
   0  -6   7    1.66    0.13 
   0  -6   7    1.74    0.29 
   0  -6   7    1.95    0.33 
   0  -6   7    1.75    0.21 
  -1   6  -7   10.64    0.40 
  -1   6  -7    9.95    0.39 
  -1   6  -7   10.43    0.29 
   1  -6   7   10.51    0.44 
   1  -6   7   10.20    0.31 
  -2   6  -7    8.80    0.43 
  -2   6  -7    9.14    0.46 
  -2   6  -7    8.66    0.34 
   2  -6   7    8.85    0.35 
   2  -6   7    9.67    0.57 
  -3   6  -7    1.28    0.20 
  -3   6  -7    1.50    0.43 
  -3   6  -7    1.06    0.39 
   3  -6   7    1.20    0.25 
   3  -6   7    1.44    0.56 
  -4   6  -7    0.83    0.42 
  -4   6  -7    1.24    0.52 
   4  -6   7    0.74    0.21 
   4  -6   7    1.17    0.64 
   7   5  -7    0.07    0.27 
  -7  -5   7   -0.08    0.24 
   6   5  -7    2.43    0.25 
  -6  -5   7    2.34    0.22 
   5   5  -7    4.85    0.28 
  -5  -5   7    4.43    0.27 
   4   5  -7   -0.11    0.18 
  -4  -5   7    0.00    0.16 
  -4  -5   7    0.34    0.15 
   3   5  -7    1.35    0.17 
  -3  -5   7    1.37    0.16 
  -3  -5   7    1.03    0.15 
   2   5  -7   12.34    0.35 
   2   5  -7   13.10    0.29 
   2   5  -7   13.54    0.31 
  -2  -5   7   12.10    0.24 
  -2  -5   7   13.17    0.28 
  -2  -5   7   12.24    0.25 
  -2  -5   7   12.95    0.30 
   1   5  -7   -0.13    0.12 
   1   5  -7    0.28    0.13 
   1   5  -7   -0.24    0.16 
   1   5  -7    0.24    0.22 
  -1  -5   7   -0.03    0.12 
  -1  -5   7    0.07    0.17 
  -1  -5   7   -0.25    0.17 
  -1  -5   7   -0.04    0.18 
  -1  -5   7    0.12    0.10 
   0   5  -7   10.68    0.34 
   0   5  -7   10.29    0.36 
   0   5  -7   10.64    0.32 
   0  -5   7   10.73    0.29 
   0  -5   7   10.88    0.39 
   0  -5   7   10.47    0.31 
  -1   5  -7   10.13    0.42 
  -1   5  -7   10.33    0.41 
  -1   5  -7   10.22    0.37 
   1  -5   7   10.65    0.33 
   1  -5   7   10.59    0.38 
   1  -5   7   12.08    0.50 
  -2   5  -7    3.16    0.19 
  -2   5  -7    3.27    0.28 
  -2   5  -7    4.02    0.34 
   2  -5   7    3.28    0.25 
   2  -5   7    3.10    0.22 
   2  -5   7    3.14    0.09 
   2  -5   7    4.39    0.43 
  -3   5  -7    0.55    0.40 
  -3   5  -7    0.46    0.32 
   3  -5   7    1.02    0.50 
   3  -5   7    0.47    0.17 
  -4   5  -7    1.74    0.40 
  -4   5  -7    1.67    0.49 
   4  -5   7    1.34    0.26 
   4  -5   7    1.52    0.45 
  -5   5  -7    2.20    0.40 
  -5   5  -7    1.95    0.57 
   5  -5   7    1.72    0.54 
   5  -5   7    1.42    0.29 
   7   4  -7    0.87    0.27 
  -7  -4   7    1.29    0.26 
   6   4  -7    1.94    0.25 
  -6  -4   7    2.34    0.23 
  -6  -4   7    1.88    0.25 
   5   4  -7    0.50    0.20 
  -5  -4   7    0.26    0.18 
   4   4  -7   16.15    0.46 
  -4  -4   7   16.58    0.45 
  -4  -4   7   16.31    0.46 
   3   4  -7    6.36    0.23 
  -3  -4   7    6.77    0.23 
  -3  -4   7    6.30    0.23 
   2   4  -7    1.82    0.14 
   2   4  -7    2.05    0.16 
   2   4  -7    1.87    0.21 
  -2  -4   7    1.81    0.11 
  -2  -4   7    1.85    0.15 
  -2  -4   7    1.86    0.14 
   1   4  -7   11.27    0.39 
   1   4  -7   11.32    0.35 
   1   4  -7   11.50    0.36 
   1   4  -7   11.83    0.37 
  -1  -4   7   11.35    0.36 
  -1  -4   7   12.27    0.36 
  -1  -4   7   11.56    0.36 
  -1  -4   7   12.25    0.38 
   0   4  -7    0.71    0.14 
   0   4  -7    0.84    0.17 
   0   4  -7    0.94    0.20 
   0   4  -7    0.64    0.17 
   0  -4   7    0.83    0.15 
   0  -4   7    0.97    0.10 
   0  -4   7    0.76    0.16 
   0  -4   7    0.77    0.20 
  -1   4  -7   20.73    0.64 
  -1   4  -7   22.15    0.66 
  -1   4  -7   20.87    0.64 
   1  -4   7   21.53    0.67 
   1  -4   7   22.14    0.60 
   1  -4   7   21.64    0.64 
  -2   4  -7    4.59    0.31 
  -2   4  -7    4.14    0.16 
  -2   4  -7    4.22    0.24 
   2  -4   7    4.33    0.19 
   2  -4   7    4.71    0.38 
   2  -4   7    4.50    0.22 
  -3   4  -7    0.47    0.37 
  -3   4  -7    0.34    0.26 
   3  -4   7   -0.01    0.19 
   3  -4   7    0.32    0.46 
  -4   4  -7    3.89    0.30 
  -4   4  -7    3.98    0.47 
   4  -4   7    4.40    0.56 
   4  -4   7    3.66    0.25 
  -5   4  -7    0.68    0.38 
  -5   4  -7    0.70    0.54 
   5  -4   7    0.67    0.49 
   5  -4   7    0.78    0.28 
  -6   4  -7    0.96    0.50 
  -6   4  -7    1.07    0.37 
   6  -4   7    0.92    0.58 
   6  -4   7    0.25    0.32 
   7   3  -7    2.95    0.19 
  -7  -3   7    2.90    0.27 
  -7  -3   7    3.07    0.26 
   6   3  -7    3.35    0.31 
   6   3  -7    3.45    0.18 
  -6  -3   7    2.99    0.22 
  -6  -3   7    3.42    0.24 
   5   3  -7    0.70    0.20 
   5   3  -7    0.60    0.25 
   5   3  -7    0.55    0.20 
   5   3  -7    0.58    0.10 
  -5  -3   7    0.52    0.16 
  -5  -3   7    0.64    0.13 
  -5  -3   7    0.35    0.17 
   4   3  -7    1.51    0.18 
   4   3  -7    1.29    0.19 
  -4  -3   7    1.12    0.10 
  -4  -3   7    1.04    0.11 
  -4  -3   7    0.84    0.09 
  -4  -3   7    1.18    0.13 
   3   3  -7   12.60    0.33 
   3   3  -7   13.12    0.33 
  -3  -3   7   13.04    0.32 
  -3  -3   7   12.80    0.31 
   2   3  -7    6.81    0.23 
   2   3  -7    6.34    0.20 
   2   3  -7    6.82    0.22 
  -2  -3   7    6.76    0.20 
  -2  -3   7    6.96    0.27 
  -2  -3   7    6.74    0.20 
  -2  -3   7    7.22    0.22 
   1   3  -7   63.22    1.15 
   1   3  -7   61.52    1.12 
   1   3  -7   60.58    1.14 
   1   3  -7   62.31    1.13 
  -1  -3   7   62.55    1.13 
  -1  -3   7   61.74    1.14 
  -1  -3   7   63.08    1.13 
   0   3  -7    5.16    0.22 
   0   3  -7    5.28    0.21 
   0   3  -7    5.21    0.19 
   0   3  -7    4.84    0.23 
   0  -3   7    4.91    0.24 
   0  -3   7    5.61    0.19 
   0  -3   7    5.39    0.20 
   0  -3   7    5.20    0.21 
  -1   3  -7    0.30    0.19 
  -1   3  -7    0.47    0.13 
  -1   3  -7    0.45    0.13 
  -1   3  -7    0.44    0.17 
  -1   3  -7    0.32    0.17 
   1  -3   7    0.56    0.15 
   1  -3   7    0.53    0.07 
   1  -3   7    0.43    0.12 
   1  -3   7    0.33    0.16 
   1  -3   7    0.52    0.23 
  -2   3  -7    6.69    0.27 
   2  -3   7    6.83    0.23 
   2  -3   7    6.81    0.28 
   2  -3   7    7.82    0.38 
  -3   3  -7    0.37    0.20 
  -3   3  -7    1.01    0.34 
   3  -3   7    0.51    0.41 
   3  -3   7    0.41    0.14 
   3  -3   7    0.43    0.25 
  -4   3  -7    0.64    0.24 
  -4   3  -7    0.89    0.32 
   4  -3   7    1.12    0.52 
   4  -3   7    0.47    0.23 
  -5   3  -7   10.32    0.38 
  -5   3  -7   11.12    0.58 
   5  -3   7   10.93    0.65 
   5  -3   7    9.44    0.29 
  -6   3  -7    0.52    0.32 
  -6   3  -7    0.22    0.47 
   6  -3   7    0.43    0.32 
   6  -3   7    0.10    0.67 
  -7   3  -7    3.69    0.55 
  -7   3  -7    3.50    0.36 
   7  -3   7    3.54    0.84 
   7  -3   7    2.88    0.37 
   7   2  -7    2.94    0.35 
   7   2  -7    2.54    0.25 
  -7  -2   7    2.65    0.28 
  -7  -2   7    1.88    0.31 
   6   2  -7    0.11    0.22 
   6   2  -7    0.65    0.32 
  -6  -2   7    0.32    0.23 
  -6  -2   7   -0.04    0.25 
   5   2  -7    9.12    0.24 
   5   2  -7    8.31    0.30 
   5   2  -7    8.02    0.24 
  -5  -2   7    7.91    0.27 
  -5  -2   7    9.06    0.27 
   4   2  -7    5.89    0.20 
   4   2  -7    6.11    0.25 
   4   2  -7    6.53    0.22 
   4   2  -7    5.84    0.24 
  -4  -2   7    5.32    0.21 
  -4  -2   7    6.07    0.22 
  -4  -2   7    6.26    0.17 
  -4  -2   7    6.09    0.19 
   3   2  -7    9.71    0.25 
   3   2  -7    9.94    0.26 
   3   2  -7    9.63    0.29 
  -3  -2   7    9.83    0.26 
  -3  -2   7    9.60    0.27 
  -3  -2   7    9.95    0.25 
   2   2  -7   35.04    0.69 
   2   2  -7   34.36    0.67 
   2   2  -7   33.36    0.65 
   2   2  -7   35.38    0.66 
  -2  -2   7   34.93    0.70 
  -2  -2   7   33.90    0.66 
  -2  -2   7   35.66    0.67 
  -2  -2   7   33.72    0.66 
  -2  -2   7   34.80    0.67 
   1   2  -7    0.75    0.12 
   1   2  -7    0.75    0.09 
   1   2  -7    0.80    0.12 
   1   2  -7    0.87    0.12 
   1   2  -7    0.87    0.09 
  -1  -2   7    0.76    0.13 
  -1  -2   7    0.97    0.10 
  -1  -2   7    0.73    0.12 
  -1  -2   7    1.11    0.11 
  -1  -2   7    0.89    0.14 
  -1  -2   7    0.68    0.10 
   0   2  -7   22.78    0.48 
   0   2  -7   22.16    0.50 
   0   2  -7   22.07    0.49 
   0   2  -7   21.60    0.47 
   0   2  -7   21.62    0.50 
   0  -2   7   22.74    0.50 
   0  -2   7   22.93    0.48 
   0  -2   7   22.75    0.49 
   0  -2   7   21.68    0.49 
  -1   2  -7   12.79    0.33 
  -1   2  -7   13.22    0.35 
  -1   2  -7   13.42    0.33 
  -1   2  -7   13.71    0.32 
  -1   2  -7   12.90    0.32 
   1  -2   7   13.08    0.36 
   1  -2   7   13.01    0.34 
   1  -2   7   13.56    0.33 
   1  -2   7   13.44    0.32 
  -2   2  -7    1.24    0.17 
  -2   2  -7    1.14    0.22 
  -2   2  -7    1.04    0.16 
  -2   2  -7    1.30    0.24 
   2  -2   7    0.87    0.12 
   2  -2   7    0.94    0.15 
   2  -2   7    0.93    0.12 
   2  -2   7    0.98    0.27 
   2  -2   7    0.92    0.20 
  -3   2  -7   59.07    0.97 
   3  -2   7   60.81    0.96 
   3  -2   7   58.05    0.93 
  -4   2  -7    0.22    0.22 
  -4   2  -7    0.31    0.30 
   4  -2   7    0.24    0.17 
   4  -2   7    0.32    0.34 
  -5   2  -7    7.36    0.25 
  -5   2  -7    7.51    0.38 
   5  -2   7    7.20    0.42 
   5  -2   7    7.21    0.22 
  -6   2  -7    3.33    0.31 
  -6   2  -7    3.33    0.59 
   6  -2   7    4.23    0.67 
   6  -2   7    2.96    0.26 
  -7   2  -7    1.07    0.32 
  -7   2  -7    1.32    0.68 
   7  -2   7    0.73    0.26 
   7  -2   7    1.67    0.76 
   7   1  -7    1.13    0.26 
   7   1  -7    1.66    0.27 
  -7  -1   7    1.59    0.30 
  -7  -1   7    0.75    0.40 
   6   1  -7    4.81    0.23 
   6   1  -7    4.93    0.25 
  -6  -1   7    4.79    0.34 
  -6  -1   7    4.97    0.28 
   5   1  -7    0.13    0.18 
   5   1  -7    0.05    0.26 
   5   1  -7   -0.34    0.28 
  -5  -1   7   -0.13    0.22 
  -5  -1   7   -0.02    0.26 
   4   1  -7   27.89    0.61 
   4   1  -7   26.61    0.62 
   4   1  -7   25.06    0.62 
  -4  -1   7   25.77    0.61 
  -4  -1   7   26.44    0.58 
  -4  -1   7   24.97    0.60 
   3   1  -7    0.89    0.16 
   3   1  -7    0.79    0.15 
   3   1  -7    0.79    0.19 
   3   1  -7    0.44    0.14 
  -3  -1   7    0.34    0.17 
  -3  -1   7    0.76    0.09 
  -3  -1   7    0.77    0.13 
  -3  -1   7    0.82    0.16 
   2   1  -7    2.72    0.18 
   2   1  -7    2.44    0.15 
   2   1  -7    2.45    0.14 
   2   1  -7    2.39    0.16 
  -2  -1   7    2.34    0.16 
  -2  -1   7    2.46    0.16 
  -2  -1   7    2.47    0.15 
  -2  -1   7    2.09    0.13 
  -2  -1   7    1.81    0.14 
  -2  -1   7    2.42    0.12 
   1   1  -7   55.22    1.32 
   1   1  -7   54.48    1.32 
   1   1  -7   53.80    1.32 
   1   1  -7   53.78    1.32 
   1   1  -7   55.24    1.33 
  -1  -1   7   52.94    1.32 
  -1  -1   7   54.08    1.33 
  -1  -1   7   54.82    1.32 
  -1  -1   7   54.17    1.33 
  -1  -1   7   55.26    1.32 
  -1  -1   7   54.10    1.32 
   0   1  -7    5.69    0.17 
   0   1  -7    5.25    0.18 
   0   1  -7    5.27    0.18 
   0   1  -7    5.63    0.16 
   0   1  -7    5.57    0.18 
   0  -1   7    5.56    0.17 
   0  -1   7    5.21    0.18 
   0  -1   7    5.30    0.18 
   0  -1   7    5.38    0.18 
   0  -1   7    5.50    0.16 
  -1   1  -7  230.31    4.90 
  -1   1  -7  233.18    4.91 
  -1   1  -7  229.93    4.91 
  -1   1  -7  236.47    4.91 
  -1   1  -7  233.68    4.91 
   1  -1   7  235.77    4.91 
   1  -1   7  235.28    4.91 
  -2   1  -7   25.71    0.53 
  -2   1  -7   26.00    0.53 
  -2   1  -7   25.83    0.53 
   2  -1   7   26.38    0.55 
   2  -1   7   25.25    0.52 
   2  -1   7   25.55    0.53 
  -3   1  -7   23.62    0.50 
  -3   1  -7   24.08    0.54 
  -3   1  -7   23.75    0.55 
  -3   1  -7   23.80    0.49 
   3  -1   7   23.23    0.49 
   3  -1   7   23.25    0.50 
   3  -1   7   22.34    0.53 
  -4   1  -7   72.51    1.63 
  -4   1  -7   71.63    1.60 
   4  -1   7   68.23    1.60 
   4  -1   7   69.34    1.62 
  -5   1  -7    3.99    0.22 
  -5   1  -7    3.56    0.45 
   5  -1   7    3.56    0.53 
   5  -1   7    3.48    0.28 
  -6   1  -7    7.55    0.56 
  -6   1  -7    6.72    0.26 
   6  -1   7    6.73    0.33 
   6  -1   7    6.95    0.63 
  -7   1  -7    1.90    0.64 
  -7   1  -7    2.13    0.29 
   7  -1   7    1.48    0.25 
   7  -1   7    2.34    0.72 
   8  -1   7    0.59    0.95 
   7   0  -7    1.61    0.24 
   7   0  -7    1.72    0.34 
  -7   0   7    1.77    0.42 
  -7   0   7    1.61    0.33 
   6   0  -7    6.81    0.34 
   6   0  -7    7.67    0.25 
  -6   0   7    7.08    0.31 
  -6   0   7    6.72    0.43 
   5   0  -7    4.63    0.23 
   5   0  -7    4.12    0.30 
   5   0  -7    4.79    0.34 
  -5   0   7    4.09    0.27 
  -5   0   7    3.49    0.30 
   4   0  -7    0.19    0.17 
   4   0  -7    0.14    0.22 
   4   0  -7   -0.27    0.17 
  -4   0   7    0.01    0.15 
  -4   0   7    0.14    0.23 
  -4   0   7    0.05    0.04 
  -4   0   7    0.21    0.25 
  -4   0   7    0.03    0.04 
   3   0  -7   41.12    0.74 
   3   0  -7   42.38    0.75 
  -3   0   7   41.58    0.73 
  -3   0   7   42.78    0.74 
  -3   0   7   42.03    0.70 
  -3   0   7   40.51    0.74 
  -3   0   7   41.25    0.70 
   2   0  -7    6.14    0.19 
   2   0  -7    6.51    0.19 
   2   0  -7    5.94    0.17 
   2   0  -7    5.48    0.19 
   2   0  -7    6.58    0.23 
  -2   0   7    6.22    0.20 
  -2   0   7    5.76    0.19 
  -2   0   7    5.96    0.19 
  -2   0   7    5.91    0.13 
  -2   0   7    6.23    0.19 
   1   0  -7  192.38    4.14 
   1   0  -7  198.51    4.15 
   1   0  -7  195.29    4.15 
   1   0  -7  197.11    4.15 
  -1   0   7  195.20    4.14 
  -1   0   7  193.01    4.14 
  -1   0   7  195.61    4.14 
  -1   0   7  194.99    4.15 
   0   0  -7  183.95    4.01 
   0   0  -7  180.41    4.01 
   0   0  -7  186.44    4.01 
   0   0  -7  181.89    4.01 
   0   0  -7  183.70    4.01 
   0   0   7  183.80    4.01 
   0   0   7  183.22    4.01 
   0   0   7  185.38    4.01 
   0   0   7  179.99    4.01 
   0   0   7  181.97    4.01 
  -1   0  -7   16.21    0.27 
  -1   0  -7   17.61    0.30 
   1   0   7   17.11    0.28 
   1   0   7   16.30    0.27 
   1   0   7   16.68    0.29 
  -2   0  -7   81.76    1.80 
  -2   0  -7   80.87    1.80 
  -2   0  -7   83.48    1.80 
   2   0   7   83.23    1.80 
   2   0   7   81.34    1.80 
  -3   0  -7   -0.23    0.22 
  -3   0  -7   -0.04    0.12 
  -3   0  -7    0.08    0.23 
  -3   0  -7    0.15    0.11 
   3   0   7    0.05    0.13 
   3   0   7   -0.36    0.20 
   3   0   7    0.08    0.15 
   3   0   7   -0.31    0.29 
  -4   0  -7    6.84    0.20 
  -4   0  -7    7.11    0.32 
  -4   0  -7    6.29    0.13 
   4   0   7    6.98    0.39 
   4   0   7    6.39    0.25 
  -5   0  -7   12.01    0.43 
  -5   0  -7   11.44    0.35 
   5   0   7   11.19    0.40 
   5   0   7   12.48    0.57 
  -6   0  -7    0.34    0.46 
  -6   0  -7    0.34    0.21 
   6   0   7    0.06    0.55 
   6   0   7    0.02    0.21 
  -7   0  -7    6.62    0.57 
   7   0   7    5.26    0.34 
   7   0   7    6.37    0.67 
  -8   0  -7    0.82    0.66 
   8   0   7    2.21    0.75 
   7  -1  -7    1.34    0.23 
  -7   1   7    0.88    0.47 
   6  -1  -7    1.95    0.32 
   6  -1  -7    1.95    0.22 
  -6   1   7    1.45    0.40 
  -6   1   7    1.71    0.25 
   5  -1  -7   10.12    0.25 
   5  -1  -7    9.86    0.33 
   5  -1  -7   10.35    0.22 
  -5   1   7    9.58    0.35 
  -5   1   7   10.32    0.26 
   4  -1  -7    0.25    0.27 
   4  -1  -7    0.21    0.18 
   4  -1  -7    0.22    0.15 
  -4   1   7    0.17    0.27 
  -4   1   7    0.38    0.27 
  -4   1   7    0.47    0.25 
   3  -1  -7   18.12    0.40 
   3  -1  -7   17.82    0.37 
   3  -1  -7   17.68    0.38 
  -3   1   7   18.08    0.40 
  -3   1   7   18.51    0.41 
   2  -1  -7  135.26    2.89 
   2  -1  -7  132.01    2.88 
   2  -1  -7  130.84    2.89 
   2  -1  -7  130.14    2.89 
  -2   1   7  133.45    2.89 
  -2   1   7  128.31    2.89 
  -2   1   7  131.46    2.89 
   1  -1  -7   19.19    0.42 
   1  -1  -7   18.59    0.40 
   1  -1  -7   18.33    0.40 
   1  -1  -7   18.50    0.41 
   1  -1  -7   17.75    0.37 
  -1   1   7   18.50    0.41 
  -1   1   7   18.45    0.40 
  -1   1   7   18.30    0.40 
  -1   1   7   17.94    0.40 
   0  -1  -7   57.26    1.28 
   0  -1  -7   58.20    1.29 
   0  -1  -7   58.91    1.29 
   0   1   7   58.40    1.28 
   0   1   7   57.86    1.29 
   0   1   7   59.03    1.29 
   0   1   7   58.30    1.29 
  -1  -1  -7   35.37    0.83 
  -1  -1  -7   35.91    0.83 
  -1  -1  -7   36.50    0.83 
  -1  -1  -7   35.27    0.82 
   1   1   7   35.92    0.82 
   1   1   7   36.32    0.82 
   1   1   7   35.63    0.83 
   1   1   7   34.65    0.82 
  -2  -1  -7   20.11    0.42 
  -2  -1  -7   20.18    0.42 
  -2  -1  -7   20.42    0.43 
   2   1   7   20.59    0.43 
   2   1   7   19.50    0.39 
   2   1   7   20.42    0.42 
   2   1   7   19.84    0.41 
  -3  -1  -7   80.11    1.74 
  -3  -1  -7   79.31    1.74 
  -3  -1  -7   79.56    1.74 
  -3  -1  -7   78.76    1.73 
   3   1   7   80.37    1.75 
   3   1   7   78.30    1.73 
   3   1   7   78.84    1.74 
   3   1   7   81.34    1.75 
   3   1   7   79.94    1.74 
  -4  -1  -7    0.16    0.10 
  -4  -1  -7    0.18    0.25 
  -4  -1  -7   -0.24    0.19 
   4   1   7   -0.25    0.33 
   4   1   7    0.03    0.14 
   4   1   7    0.10    0.20 
  -5  -1  -7   11.99    0.40 
  -5  -1  -7   11.37    0.26 
   5   1   7   11.60    0.39 
   5   1   7   11.59    0.34 
  -6  -1  -7    0.51    0.19 
  -6  -1  -7    0.36    0.11 
  -6  -1  -7    0.60    0.38 
   6   1   7   -0.05    0.49 
   6   1   7   -0.19    0.19 
  -7  -1  -7    0.24    0.44 
   7   1   7    0.20    0.44 
  -8  -1  -7    2.09    0.55 
   8   1   7    1.92    0.69 
   6  -2  -7    4.14    0.31 
  -6   2   7    4.14    0.29 
  -6   2   7    3.17    0.44 
   5  -2  -7    1.11    0.32 
   5  -2  -7    1.19    0.15 
   5  -2  -7    0.97    0.27 
  -5   2   7    1.48    0.32 
  -5   2   7    1.15    0.36 
   4  -2  -7    7.67    0.32 
   4  -2  -7    8.43    0.31 
   4  -2  -7    8.08    0.21 
  -4   2   7    8.38    0.32 
  -4   2   7    7.37    0.33 
  -4   2   7    7.92    0.37 
   3  -2  -7    0.12    0.22 
   3  -2  -7    0.32    0.23 
   3  -2  -7    0.18    0.11 
  -3   2   7   -0.05    0.25 
  -3   2   7    0.10    0.22 
  -3   2   7   -0.11    0.23 
   2  -2  -7    6.63    0.25 
   2  -2  -7    6.92    0.27 
  -2   2   7    7.46    0.23 
  -2   2   7    7.12    0.26 
  -2   2   7    7.15    0.28 
   1  -2  -7    1.27    0.18 
   1  -2  -7    1.14    0.06 
   1  -2  -7    1.34    0.15 
   1  -2  -7    1.08    0.11 
  -1   2   7    1.02    0.16 
  -1   2   7    1.50    0.19 
  -1   2   7    1.32    0.16 
  -1   2   7    1.13    0.13 
   0  -2  -7   28.67    0.54 
   0  -2  -7   28.66    0.55 
   0  -2  -7   28.38    0.53 
   0  -2  -7   29.13    0.54 
   0   2   7   29.28    0.56 
   0   2   7   28.51    0.55 
   0   2   7   27.97    0.54 
   0   2   7   28.60    0.55 
  -1  -2  -7   52.43    1.22 
  -1  -2  -7   51.61    1.21 
  -1  -2  -7   52.66    1.21 
  -1  -2  -7   54.03    1.23 
   1   2   7   51.94    1.22 
   1   2   7   52.02    1.22 
  -2  -2  -7   20.41    0.49 
  -2  -2  -7   20.82    0.49 
  -2  -2  -7   21.17    0.51 
   2   2   7   20.72    0.51 
   2   2   7   19.88    0.48 
   2   2   7   20.50    0.49 
  -3  -2  -7    0.13    0.10 
  -3  -2  -7   -0.12    0.19 
  -3  -2  -7   -0.09    0.18 
   3   2   7   -0.39    0.19 
   3   2   7    0.20    0.12 
   3   2   7   -0.17    0.24 
   3   2   7    0.02    0.08 
   3   2   7    0.04    0.10 
  -4  -2  -7  119.88    2.40 
  -4  -2  -7  124.14    2.41 
   4   2   7  123.58    2.41 
   4   2   7  122.40    2.40 
  -5  -2  -7   16.98    0.51 
   5   2   7   17.60    0.48 
   5   2   7   17.51    0.44 
  -6  -2  -7    2.23    0.34 
  -6  -2  -7    2.31    0.12 
  -6  -2  -7    2.20    0.10 
   6   2   7    1.86    0.44 
  -7  -2  -7    6.80    0.35 
   7   2   7    7.13    0.54 
  -8  -2  -7    0.12    0.48 
   8   2   7    0.75    0.48 
   6  -3  -7    1.77    0.31 
  -6   3   7    1.68    0.33 
  -6   3   7    1.27    0.49 
   5  -3  -7    0.37    0.35 
   5  -3  -7    0.53    0.29 
  -5   3   7    0.13    0.38 
  -5   3   7    0.18    0.35 
   4  -3  -7    0.16    0.32 
   4  -3  -7   -0.16    0.27 
  -4   3   7   -0.45    0.31 
  -4   3   7   -0.03    0.22 
   3  -3  -7    0.02    0.26 
   3  -3  -7    0.29    0.18 
  -3   3   7    0.04    0.24 
  -3   3   7    0.28    0.19 
  -3   3   7   -0.05    0.25 
   2  -3  -7    2.19    0.18 
   2  -3  -7    1.88    0.16 
  -2   3   7    2.40    0.16 
  -2   3   7    2.38    0.27 
  -2   3   7    2.02    0.21 
  -2   3   7    2.12    0.22 
   1  -3  -7    2.79    0.23 
   1  -3  -7    2.77    0.11 
   1  -3  -7    2.58    0.14 
  -1   3   7    2.85    0.24 
  -1   3   7    2.36    0.21 
  -1   3   7    3.18    0.19 
  -1   3   7    2.96    0.16 
   0  -3  -7   23.30    0.51 
   0  -3  -7   23.40    0.50 
   0  -3  -7   24.38    0.53 
   0  -3  -7   23.06    0.48 
   0   3   7   23.58    0.52 
   0   3   7   23.27    0.50 
   0   3   7   22.14    0.51 
  -1  -3  -7   12.47    0.23 
  -1  -3  -7   12.68    0.32 
  -1  -3  -7   12.37    0.22 
  -1  -3  -7   12.08    0.26 
   1   3   7   12.33    0.23 
   1   3   7   11.42    0.28 
   1   3   7   12.41    0.28 
  -2  -3  -7  219.84    4.77 
  -2  -3  -7  214.74    4.77 
  -2  -3  -7  214.40    4.77 
   2   3   7  213.06    4.77 
  -3  -3  -7    9.06    0.30 
  -3  -3  -7    9.03    0.21 
  -3  -3  -7    8.65    0.26 
   3   3   7    9.07    0.25 
   3   3   7    8.50    0.31 
   3   3   7    9.20    0.19 
  -4  -3  -7    2.26    0.21 
  -4  -3  -7    2.43    0.24 
   4   3   7    2.23    0.31 
   4   3   7    2.33    0.12 
  -5  -3  -7   12.14    0.46 
  -5  -3  -7   12.36    0.38 
   5   3   7   11.68    0.43 
   5   3   7   12.98    0.29 
  -6  -3  -7    1.80    0.32 
   6   3   7    1.46    0.41 
  -7  -3  -7   11.56    0.45 
   7   3   7   11.46    0.54 
  -8  -3  -7    4.81    0.44 
   8   3   7    4.95    0.42 
   5  -4  -7    0.04    0.40 
   5  -4  -7    0.18    0.30 
  -5   4   7    0.13    0.27 
  -5   4   7    0.06    0.40 
   4  -4  -7    0.22    0.27 
   4  -4  -7   -0.24    0.28 
  -4   4   7   -0.27    0.31 
  -4   4   7   -0.36    0.34 
   3  -4  -7   -0.05    0.29 
   3  -4  -7   -0.17    0.25 
  -3   4   7    0.14    0.29 
  -3   4   7    0.26    0.25 
   2  -4  -7   17.69    0.40 
   2  -4  -7   18.65    0.50 
  -2   4   7   18.25    0.44 
  -2   4   7   18.96    0.48 
   1  -4  -7    8.69    0.27 
   1  -4  -7    8.78    0.24 
  -1   4   7    8.34    0.36 
  -1   4   7    8.85    0.29 
  -1   4   7    8.46    0.25 
   0  -4  -7   26.00    0.58 
   0  -4  -7   25.49    0.54 
   0   4   7   25.68    0.55 
   0   4   7   26.13    0.57 
   0   4   7   24.50    0.58 
  -1  -4  -7   25.35    0.54 
  -1  -4  -7   24.86    0.53 
  -1  -4  -7   26.49    0.53 
   1   4   7   25.46    0.55 
   1   4   7   24.82    0.55 
   1   4   7   26.51    0.52 
  -2  -4  -7    0.25    0.26 
  -2  -4  -7    0.31    0.19 
  -2  -4  -7    0.50    0.13 
   2   4   7    0.20    0.15 
   2   4   7    0.14    0.23 
  -3  -4  -7   43.33    0.94 
  -3  -4  -7   43.23    0.93 
   3   4   7   42.23    0.94 
  -4  -4  -7   14.20    0.40 
  -4  -4  -7   14.74    0.38 
   4   4   7   14.48    0.30 
   4   4   7   13.26    0.36 
  -5  -4  -7    5.69    0.38 
  -5  -4  -7    5.86    0.30 
   5   4   7    5.39    0.28 
   5   4   7    6.07    0.18 
  -6  -4  -7   10.23    0.43 
   6   4   7   10.31    0.31 
   6   4   7    8.37    0.49 
  -7  -4  -7    4.16    0.37 
   7   4   7    3.92    0.49 
  -8  -4  -7    5.07    0.40 
   8   4   7    5.25    0.60 
   5  -5  -7   -0.31    0.41 
   5  -5  -7   -0.84    0.30 
  -5   5   7    0.33    0.38 
   4  -5  -7    2.76    0.29 
   4  -5  -7    2.32    0.38 
  -4   5   7    2.40    0.36 
  -4   5   7    3.05    0.33 
   3  -5  -7    0.14    0.26 
   3  -5  -7    0.29    0.33 
  -3   5   7    0.26    0.27 
  -3   5   7    0.21    0.32 
   2  -5  -7    3.04    0.30 
   2  -5  -7    3.24    0.12 
  -2   5   7    3.51    0.16 
  -2   5   7    3.48    0.23 
  -2   5   7    2.90    0.30 
   1  -5  -7   13.55    0.21 
   1  -5  -7   12.84    0.27 
  -1   5   7   14.51    0.27 
  -1   5   7   12.71    0.27 
  -1   5   7   14.50    0.24 
   0  -5  -7    3.89    0.10 
   0  -5  -7    3.87    0.24 
   0   5   7    4.08    0.16 
   0   5   7    3.70    0.24 
  -1  -5  -7   12.82    0.33 
  -1  -5  -7   12.91    0.30 
   1   5   7   12.44    0.38 
   1   5   7   13.35    0.31 
  -2  -5  -7    0.32    0.20 
  -2  -5  -7    0.55    0.21 
  -2  -5  -7    0.24    0.11 
   2   5   7   -0.03    0.26 
   2   5   7    0.29    0.09 
  -3  -5  -7    0.08    0.17 
  -3  -5  -7    0.44    0.28 
   3   5   7   -0.12    0.19 
   3   5   7    0.18    0.07 
  -4  -5  -7   31.16    0.72 
  -4  -5  -7   29.68    0.74 
   4   5   7   31.52    0.69 
  -5  -5  -7    9.96    0.35 
  -5  -5  -7    8.63    0.45 
   5   5   7    8.11    0.38 
  -6  -5  -7    1.49    0.34 
   6   5   7    1.47    0.40 
  -7  -5  -7    1.97    0.39 
   7   5   7    2.18    0.48 
  -8  -5  -7    5.47    0.42 
   4  -6  -7    1.34    0.31 
   4  -6  -7    0.99    0.31 
  -4   6   7    1.20    0.33 
  -4   6   7    1.14    0.30 
   3  -6  -7    0.82    0.28 
   3  -6  -7    0.98    0.36 
  -3   6   7    0.93    0.27 
  -3   6   7    0.45    0.35 
   2  -6  -7    0.96    0.14 
   2  -6  -7    0.72    0.30 
  -2   6   7    0.72    0.24 
  -2   6   7    0.77    0.23 
   1  -6  -7   -0.15    0.29 
   1  -6  -7    0.14    0.12 
  -1   6   7   -0.04    0.18 
  -1   6   7   -0.14    0.21 
   0   6   7    0.28    0.22 
   0   6   7    0.28    0.15 
  -1  -6  -7   13.78    0.29 
  -1  -6  -7   13.22    0.20 
   1   6   7   13.24    0.35 
   1   6   7   14.30    0.23 
  -2  -6  -7   27.73    0.64 
  -2  -6  -7   26.54    0.68 
   2   6   7   27.93    0.63 
   2   6   7   26.41    0.70 
  -3  -6  -7    0.41    0.18 
   3   6   7    0.41    0.05 
   3   6   7    0.12    0.27 
  -4  -6  -7    0.51    0.50 
  -4  -6  -7   -0.12    0.25 
   4   6   7   -0.29    0.10 
   4   6   7    0.05    0.03 
   4   6   7   -0.10    0.03 
   4   6   7    0.06    0.28 
  -5  -6  -7    3.35    0.35 
   5   6   7    1.90    0.32 
  -6  -6  -7    6.63    0.43 
   6   6   7    5.83    0.43 
  -7  -6  -7    4.33    0.45 
   7   6   7    4.06    0.49 
  -8  -6  -7    0.14    0.49 
   3  -7  -7    0.01    0.29 
   3  -7  -7   -0.46    0.38 
  -3   7   7    0.22    0.28 
  -3   7   7    0.12    0.39 
   2  -7  -7    0.18    0.25 
  -2   7   7    0.49    0.24 
  -2   7   7   -0.07    0.38 
   1  -7  -7    0.69    0.14 
   1  -7  -7    0.57    0.33 
  -1   7   7    0.71    0.28 
  -1   7   7    0.93    0.20 
   0  -7  -7    2.81    0.12 
   0  -7  -7    2.62    0.30 
   0   7   7    2.95    0.35 
   0   7   7    2.85    0.19 
  -1  -7  -7    3.04    0.33 
   1   7   7    2.80    0.17 
   1   7   7    2.22    0.35 
  -2  -7  -7    2.00    0.28 
  -2  -7  -7    1.64    0.09 
   2   7   7    1.80    0.10 
   2   7   7    1.61    0.31 
  -3  -7  -7    6.65    0.33 
   3   7   7    6.28    0.36 
  -4  -7  -7    2.87    0.25 
   4   7   7    2.02    0.31 
   4   7   7    2.37    0.17 
  -5  -7  -7   -0.14    0.33 
   5   7   7    0.16    0.30 
  -6  -7  -7    9.51    0.45 
   6   7   7    7.62    0.40 
  -7  -7  -7    2.38    0.48 
   8   7   7    6.75    0.32 
   2  -8  -7    0.11    0.38 
  -2   8   7    0.24    0.33 
  -2   8   7    0.35    0.26 
   1  -8  -7    0.68    0.35 
  -1   8   7    0.58    0.40 
  -1   8   7    1.33    0.25 
   0  -8  -7    0.26    0.13 
   0  -8  -7    0.31    0.35 
   0   8   7   -0.19    0.42 
   0   8   7    0.62    0.23 
   1   8   7    6.45    0.40 
  -2  -8  -7    0.22    0.33 
   2   8   7    0.18    0.36 
  -3  -8  -7    0.83    0.32 
   3   8   7    0.50    0.34 
  -4  -8  -7   11.48    0.52 
   4   8   7   10.29    0.51 
  -5  -8  -7    1.21    0.36 
   5   8   7    0.72    0.33 
  -6  -8  -7    3.99    0.47 
  -7  -8  -7    1.65    0.49 
   7   8   7    1.74    0.23 
   0  -9  -7    0.67    0.39 
   0  -9  -7    0.55    0.26 
   0   9   7    0.19    0.49 
  -1  -9  -7   -0.18    0.37 
  -1  -9  -7   -0.12    0.14 
   1   9   7    0.16    0.43 
   2   9   7    1.35    0.41 
  -3  -9  -7    0.21    0.39 
   3   9   7   -0.34    0.38 
   3   9   7   -0.31    0.18 
  -4  -9  -7    0.16    0.37 
   4   9   7    0.40    0.35 
   4   9   7    0.06    0.22 
  -5  -9  -7    3.57    0.43 
   5   9   7    2.65    0.29 
  -6  -9  -7    2.67    0.52 
   6   9   7    1.82    0.29 
   2  10   7    0.66    0.71 
   4  10   7    0.15    0.20 
   3   9  -8    0.74    0.45 
   3   9  -8    1.33    0.25 
   2   9  -8    0.48    0.22 
   2   9  -8    0.33    0.41 
  -1  -9   8    0.23    0.42 
   0  -9   8    0.24    0.52 
   5   8  -8    0.06    0.20 
  -5  -8   8   -0.13    0.23 
   4   8  -8    0.85    0.23 
  -4  -8   8    0.75    0.24 
   3   8  -8    0.32    0.18 
   3   8  -8    0.04    0.40 
  -3  -8   8    0.63    0.24 
   2   8  -8   -0.09    0.18 
   2   8  -8   -0.32    0.37 
  -2  -8   8    0.18    0.25 
  -2  -8   8    0.01    0.18 
   1   8  -8    0.62    0.18 
   1   8  -8    0.34    0.39 
  -1  -8   8    0.37    0.34 
  -1  -8   8    0.00    0.24 
   0   8  -8    0.06    0.39 
   0  -8   8    0.30    0.44 
   0  -8   8    0.96    0.26 
  -1   8  -8    0.25    0.45 
   1  -8   8    0.48    0.28 
   1  -8   8    0.67    0.48 
   6   7  -8    0.19    0.27 
  -6  -7   8   -0.12    0.23 
   5   7  -8    1.18    0.24 
  -5  -7   8    1.03    0.24 
  -5  -7   8    0.87    0.21 
   4   7  -8   -0.07    0.22 
  -4  -7   8    0.15    0.22 
  -4  -7   8    0.19    0.21 
   3   7  -8    2.00    0.38 
   3   7  -8    2.17    0.18 
  -3  -7   8    1.86    0.19 
   2   7  -8   -0.13    0.34 
   2   7  -8    0.20    0.17 
  -2  -7   8    0.33    0.22 
  -2  -7   8    0.40    0.19 
   1   7  -8   -0.41    0.32 
   1   7  -8   -0.06    0.15 
   1   7  -8   -0.09    0.20 
  -1  -7   8    0.14    0.28 
  -1  -7   8    0.08    0.17 
   0   7  -8    0.45    0.35 
   0   7  -8    0.49    0.20 
   0  -7   8    0.96    0.19 
   0  -7   8    0.38    0.36 
  -1   7  -8    1.12    0.22 
  -1   7  -8    1.38    0.39 
   1  -7   8    1.46    0.47 
   1  -7   8    1.60    0.25 
  -2   7  -8    0.54    0.43 
   2  -7   8    0.66    0.28 
   2  -7   8   -0.36    0.50 
  -3   7  -8    1.73    0.46 
   3  -7   8    1.52    0.64 
   3  -7   8    1.84    0.29 
   6   6  -8    0.18    0.28 
  -6  -6   8   -0.11    0.22 
  -6  -6   8   -0.23    0.20 
   5   6  -8    6.26    0.34 
  -5  -6   8    6.84    0.32 
  -5  -6   8    6.81    0.32 
   4   6  -8    0.82    0.16 
  -4  -6   8    0.93    0.22 
  -4  -6   8    0.65    0.15 
   3   6  -8    0.38    0.32 
   3   6  -8    0.55    0.16 
  -3  -6   8    0.60    0.19 
   2   6  -8    3.70    0.32 
   2   6  -8    3.60    0.19 
   2   6  -8    3.85    0.22 
  -2  -6   8    3.19    0.17 
  -2  -6   8    3.70    0.17 
  -2  -6   8    3.90    0.19 
   1   6  -8    0.26    0.23 
   1   6  -8   -0.16    0.14 
   1   6  -8   -0.25    0.27 
   1   6  -8   -0.11    0.16 
  -1  -6   8   -0.05    0.14 
  -1  -6   8    0.27    0.20 
  -1  -6   8    0.30    0.22 
   0   6  -8   -0.01    0.19 
   0   6  -8   -0.42    0.28 
   0   6  -8    0.19    0.24 
   0  -6   8    0.25    0.30 
   0  -6   8    0.14    0.16 
  -1   6  -8    2.63    0.33 
  -1   6  -8    2.14    0.32 
  -1   6  -8    2.48    0.22 
   1  -6   8    3.11    0.37 
   1  -6   8    2.49    0.24 
  -2   6  -8    1.05    0.35 
  -2   6  -8    1.73    0.37 
  -2   6  -8    1.00    0.22 
   2  -6   8    1.07    0.24 
   2  -6   8    1.95    0.52 
  -3   6  -8    1.87    0.22 
  -3   6  -8    1.25    0.38 
  -3   6  -8    2.03    0.45 
   3  -6   8    1.77    0.20 
   3  -6   8    1.66    0.56 
  -4   6  -8    0.11    0.54 
  -4   6  -8    0.38    0.41 
   4  -6   8    0.67    0.67 
   4  -6   8    0.06    0.28 
   7   5  -8    0.22    0.27 
  -7  -5   8   -0.06    0.26 
   6   5  -8    1.08    0.26 
  -6  -5   8    0.83    0.21 
  -6  -5   8    0.97    0.22 
   5   5  -8    0.64    0.21 
  -5  -5   8    0.66    0.17 
  -5  -5   8    0.41    0.20 
   4   5  -8    3.71    0.27 
  -4  -5   8    3.72    0.24 
  -4  -5   8    3.88    0.26 
   3   5  -8    0.41    0.17 
  -3  -5   8    0.32    0.17 
  -3  -5   8    0.28    0.15 
   2   5  -8    3.40    0.20 
   2   5  -8    3.27    0.27 
   2   5  -8    3.16    0.18 
  -2  -5   8    2.94    0.11 
  -2  -5   8    2.54    0.09 
  -2  -5   8    3.56    0.20 
   1   5  -8   20.05    0.51 
   1   5  -8   20.09    0.46 
   1   5  -8   20.78    0.50 
   1   5  -8   20.55    0.48 
  -1  -5   8   21.73    0.48 
  -1  -5   8   21.39    0.49 
  -1  -5   8   19.51    0.47 
   0   5  -8    2.77    0.23 
   0   5  -8    2.58    0.26 
   0   5  -8    2.62    0.21 
   0  -5   8    2.74    0.14 
   0  -5   8    2.22    0.21 
   0  -5   8    2.58    0.27 
   0  -5   8    2.92    0.22 
  -1   5  -8   11.27    0.38 
  -1   5  -8   10.28    0.30 
  -1   5  -8    9.91    0.35 
   1  -5   8   10.67    0.32 
   1  -5   8   10.93    0.43 
   1  -5   8   10.68    0.25 
  -2   5  -8    2.27    0.19 
  -2   5  -8    2.35    0.31 
  -2   5  -8    2.75    0.34 
   2  -5   8    2.54    0.23 
   2  -5   8    2.56    0.42 
   2  -5   8    2.60    0.24 
  -3   5  -8    1.28    0.20 
  -3   5  -8    1.15    0.41 
  -3   5  -8    1.20    0.32 
   3  -5   8    1.42    0.52 
   3  -5   8    0.99    0.23 
  -4   5  -8    2.41    0.51 
  -4   5  -8    2.04    0.38 
   4  -5   8    1.80    0.62 
   4  -5   8    1.37    0.19 
  -5   5  -8    0.54    0.44 
  -5   5  -8    0.97    0.40 
   5  -5   8    1.23    0.75 
   5  -5   8    0.37    0.30 
   7   4  -8    0.13    0.27 
  -7  -4   8   -0.12    0.25 
   6   4  -8    0.05    0.25 
  -6  -4   8    0.11    0.21 
  -6  -4   8    0.21    0.16 
   5   4  -8    0.53    0.21 
  -5  -4   8    0.25    0.19 
  -5  -4   8    0.52    0.18 
   4   4  -8    1.12    0.18 
  -4  -4   8    1.27    0.17 
  -4  -4   8    0.97    0.17 
   3   4  -8    1.52    0.18 
  -3  -4   8    1.26    0.16 
  -3  -4   8    1.09    0.17 
   2   4  -8   14.45    0.36 
   2   4  -8   14.39    0.38 
   2   4  -8   14.26    0.34 
  -2  -4   8   14.94    0.35 
  -2  -4   8   14.97    0.34 
   1   4  -8    4.89    0.22 
   1   4  -8    4.36    0.26 
   1   4  -8    4.42    0.19 
   1   4  -8    4.58    0.21 
  -1  -4   8    4.88    0.23 
  -1  -4   8    4.47    0.21 
  -1  -4   8    4.85    0.20 
  -1  -4   8    5.52    0.20 
   0   4  -8   32.41    0.78 
   0   4  -8   32.39    0.75 
   0  -4   8   33.83    0.74 
   0  -4   8   33.26    0.76 
   0  -4   8   32.24    0.76 
  -1   4  -8    5.34    0.26 
  -1   4  -8    5.36    0.23 
  -1   4  -8    5.63    0.26 
   1  -4   8    6.11    0.16 
   1  -4   8    5.76    0.25 
   1  -4   8    5.98    0.23 
   1  -4   8    5.67    0.31 
  -2   4  -8   19.37    0.40 
  -2   4  -8   20.04    0.44 
  -2   4  -8   18.98    0.35 
   2  -4   8   18.81    0.38 
   2  -4   8   19.30    0.37 
  -3   4  -8    2.10    0.27 
  -3   4  -8    2.52    0.40 
   3  -4   8    2.74    0.49 
   3  -4   8    2.22    0.23 
  -4   4  -8    1.13    0.29 
  -4   4  -8    1.28    0.47 
   4  -4   8    1.42    0.43 
   4  -4   8    1.00    0.23 
  -5   4  -8    5.31    0.36 
  -5   4  -8    5.40    0.58 
   5  -4   8    5.22    0.31 
   5  -4   8    6.67    0.71 
  -6   4  -8    1.51    0.41 
  -6   4  -8    1.58    0.69 
   6  -4   8    0.61    0.33 
   6  -4   8    0.62    0.94 
   7   3  -8    0.02    0.26 
  -7  -3   8   -0.23    0.32 
  -7  -3   8    0.09    0.26 
   6   3  -8    0.87    0.25 
   6   3  -8    0.48    0.18 
  -6  -3   8    0.29    0.20 
  -6  -3   8    0.25    0.22 
   5   3  -8    3.69    0.28 
   5   3  -8    3.81    0.24 
  -5  -3   8    3.71    0.17 
  -5  -3   8    3.20    0.18 
  -5  -3   8    3.83    0.21 
   4   3  -8    2.64    0.23 
   4   3  -8    2.34    0.20 
  -4  -3   8    2.41    0.15 
  -4  -3   8    2.19    0.17 
  -4  -3   8    1.95    0.09 
  -4  -3   8    2.12    0.09 
   3   3  -8    0.16    0.17 
   3   3  -8    0.12    0.18 
  -3  -3   8    0.36    0.13 
  -3  -3   8    0.02    0.16 
   2   3  -8   22.96    0.62 
   2   3  -8   22.55    0.62 
   2   3  -8   22.46    0.61 
  -2  -3   8   24.33    0.62 
  -2  -3   8   23.95    0.62 
   1   3  -8    0.01    0.12 
   1   3  -8   -0.08    0.14 
   1   3  -8    0.15    0.14 
   1   3  -8   -0.01    0.12 
   1   3  -8    0.25    0.19 
  -1  -3   8   -0.07    0.11 
  -1  -3   8    0.21    0.12 
  -1  -3   8    0.17    0.11 
  -1  -3   8    0.03    0.14 
  -1  -3   8    0.11    0.14 
   0   3  -8    3.39    0.16 
   0   3  -8    3.36    0.19 
   0   3  -8    3.47    0.18 
   0   3  -8    2.96    0.21 
   0   3  -8    2.45    0.20 
   0  -3   8    3.78    0.15 
   0  -3   8    3.26    0.22 
   0  -3   8    3.30    0.19 
  -1   3  -8    9.60    0.30 
  -1   3  -8    8.36    0.25 
  -1   3  -8    8.65    0.28 
   1  -3   8    8.50    0.28 
   1  -3   8    9.10    0.32 
   1  -3   8    8.72    0.25 
  -2   3  -8   -0.12    0.20 
  -2   3  -8    0.16    0.30 
  -2   3  -8    0.11    0.15 
   2  -3   8    0.41    0.31 
   2  -3   8    0.02    0.22 
   2  -3   8    0.03    0.12 
  -3   3  -8   26.44    0.61 
  -3   3  -8   25.49    0.53 
   3  -3   8   25.19    0.51 
   3  -3   8   26.04    0.64 
   3  -3   8   25.42    0.54 
  -4   3  -8    0.60    0.33 
  -4   3  -8    0.74    0.26 
   4  -3   8    0.74    0.52 
   4  -3   8    0.50    0.18 
  -5   3  -8    1.74    0.39 
  -5   3  -8    1.96    0.28 
   5  -3   8    1.79    0.46 
   5  -3   8    1.50    0.20 
  -6   3  -8    8.03    0.68 
  -6   3  -8    7.62    0.39 
   6  -3   8    6.91    0.28 
   6  -3   8    8.45    0.75 
   7   2  -8    0.44    0.26 
  -7  -2   8    0.56    0.28 
  -7  -2   8    0.22    0.33 
   6   2  -8    0.21    0.24 
   6   2  -8    0.17    0.32 
  -6  -2   8    0.02    0.24 
  -6  -2   8    0.32    0.27 
   5   2  -8    0.46    0.21 
   5   2  -8    0.10    0.20 
  -5  -2   8    0.05    0.22 
  -5  -2   8    0.11    0.12 
  -5  -2   8    0.15    0.20 
   4   2  -8    3.19    0.24 
   4   2  -8    2.70    0.21 
   4   2  -8    2.78    0.19 
   4   2  -8    2.96    0.21 
  -4  -2   8    3.30    0.17 
  -4  -2   8    3.55    0.15 
  -4  -2   8    2.45    0.19 
  -4  -2   8    3.00    0.20 
   3   2  -8    4.20    0.21 
   3   2  -8    3.42    0.13 
   3   2  -8    3.74    0.17 
   3   2  -8    3.55    0.11 
  -3  -2   8    4.28    0.14 
  -3  -2   8    3.86    0.13 
  -3  -2   8    3.33    0.15 
  -3  -2   8    4.07    0.15 
   2   2  -8    0.13    0.12 
   2   2  -8    0.06    0.14 
   2   2  -8   -0.01    0.12 
   2   2  -8   -0.02    0.15 
  -2  -2   8    0.08    0.14 
  -2  -2   8   -0.07    0.12 
  -2  -2   8   -0.07    0.10 
  -2  -2   8   -0.12    0.14 
   1   2  -8   67.09    1.51 
   1   2  -8   67.00    1.51 
   1   2  -8   67.86    1.51 
   1   2  -8   67.84    1.52 
  -1  -2   8   69.36    1.51 
  -1  -2   8   68.90    1.51 
  -1  -2   8   65.53    1.51 
  -1  -2   8   66.39    1.51 
  -1  -2   8   69.61    1.51 
  -1  -2   8   67.36    1.51 
   0   2  -8    0.45    0.16 
   0   2  -8    0.61    0.14 
   0   2  -8    0.49    0.14 
   0   2  -8    0.67    0.09 
   0   2  -8    0.64    0.14 
   0   2  -8    0.59    0.13 
   0  -2   8    0.54    0.16 
   0  -2   8    0.57    0.09 
   0  -2   8    0.52    0.13 
   0  -2   8    0.78    0.14 
   0  -2   8    0.72    0.18 
  -1   2  -8   32.71    0.59 
  -1   2  -8   33.08    0.59 
  -1   2  -8   32.14    0.58 
  -1   2  -8   33.53    0.58 
   1  -2   8   33.87    0.58 
   1  -2   8   32.35    0.58 
  -2   2  -8    1.84    0.18 
  -2   2  -8    2.19    0.24 
   2  -2   8    1.69    0.15 
   2  -2   8    1.82    0.30 
   2  -2   8    1.57    0.21 
   2  -2   8    1.66    0.17 
  -3   2  -8    5.95    0.34 
  -3   2  -8    5.66    0.22 
   3  -2   8    5.75    0.27 
   3  -2   8    5.57    0.18 
   3  -2   8    5.77    0.40 
  -4   2  -8   13.91    0.52 
  -4   2  -8   12.20    0.37 
   4  -2   8   12.46    0.46 
   4  -2   8   12.37    0.34 
  -5   2  -8    0.51    0.22 
  -5   2  -8    1.31    0.50 
   5  -2   8    0.28    0.55 
   5  -2   8    0.31    0.20 
  -6   2  -8    8.63    0.33 
  -6   2  -8    9.23    0.51 
   6  -2   8    7.82    0.36 
   6  -2   8    9.60    0.68 
  -7   2  -8    8.93    0.62 
  -7   2  -8    9.92    0.78 
   7  -2   8    7.45    0.42 
   7  -2   8    8.42    0.64 
   7   1  -8    0.63    0.29 
  -7  -1   8    0.28    0.30 
  -7  -1   8    0.01    0.39 
   6   1  -8    2.78    0.34 
   6   1  -8    2.84    0.25 
  -6  -1   8    3.08    0.28 
  -6  -1   8    2.60    0.34 
   5   1  -8    0.44    0.22 
   5   1  -8    0.17    0.21 
  -5  -1   8    0.11    0.22 
  -5  -1   8    0.38    0.29 
   4   1  -8    1.07    0.23 
   4   1  -8    0.99    0.19 
   4   1  -8    0.76    0.19 
  -4  -1   8    0.91    0.18 
  -4  -1   8    1.30    0.19 
  -4  -1   8    1.06    0.09 
  -4  -1   8    0.83    0.22 
   3   1  -8   18.24    0.44 
   3   1  -8   18.96    0.43 
  -3  -1   8   18.04    0.39 
  -3  -1   8   17.54    0.41 
  -3  -1   8   17.72    0.42 
   2   1  -8    4.15    0.18 
   2   1  -8    4.24    0.19 
   2   1  -8    4.23    0.18 
   2   1  -8    4.30    0.18 
  -2  -1   8    4.37    0.17 
  -2  -1   8    3.97    0.11 
  -2  -1   8    4.01    0.18 
  -2  -1   8    3.45    0.14 
  -2  -1   8    3.99    0.16 
   1   1  -8    7.03    0.23 
   1   1  -8    6.75    0.20 
   1   1  -8    7.44    0.25 
   1   1  -8    7.19    0.23 
   1   1  -8    6.94    0.24 
   1   1  -8    6.57    0.22 
  -1  -1   8    6.87    0.24 
  -1  -1   8    7.23    0.22 
  -1  -1   8    6.82    0.21 
  -1  -1   8    7.21    0.28 
   0   1  -8   57.97    1.17 
   0   1  -8   60.07    1.17 
   0   1  -8   58.79    1.17 
   0   1  -8   58.15    1.17 
   0   1  -8   59.26    1.16 
   0  -1   8   58.45    1.16 
   0  -1   8   57.58    1.17 
   0  -1   8   57.90    1.17 
   0  -1   8   59.34    1.17 
   0  -1   8   59.66    1.17 
  -1   1  -8   20.49    0.48 
  -1   1  -8   19.70    0.44 
  -1   1  -8   19.98    0.46 
  -1   1  -8   19.26    0.48 
  -1   1  -8   20.15    0.48 
  -1   1  -8   19.68    0.47 
   1  -1   8   18.78    0.46 
   1  -1   8   20.11    0.48 
   1  -1   8   18.99    0.47 
  -2   1  -8   14.67    0.27 
  -2   1  -8   16.02    0.37 
  -2   1  -8   14.59    0.31 
  -2   1  -8   15.52    0.33 
  -2   1  -8   15.62    0.34 
   2  -1   8   15.09    0.31 
   2  -1   8   14.66    0.38 
   2  -1   8   15.30    0.33 
   2  -1   8   14.03    0.34 
  -3   1  -8   19.98    0.51 
  -3   1  -8   18.36    0.45 
   3  -1   8   19.34    0.46 
   3  -1   8   19.69    0.53 
  -4   1  -8    1.99    0.36 
  -4   1  -8    1.76    0.19 
   4  -1   8    1.46    0.18 
   4  -1   8    2.05    0.44 
  -5   1  -8   16.34    0.45 
  -5   1  -8   16.84    0.54 
   5  -1   8   18.40    0.68 
   5  -1   8   16.31    0.49 
  -6   1  -8    3.48    0.55 
  -6   1  -8    3.48    0.26 
   6  -1   8    3.40    0.25 
   6  -1   8    3.15    0.64 
  -7   1  -8    3.37    0.49 
   7  -1   8    4.55    0.76 
   7  -1   8    2.44    0.36 
   7   0  -8    2.73    0.26 
  -7   0   8    2.36    0.47 
   6   0  -8    2.82    0.24 
   6   0  -8    2.94    0.35 
  -6   0   8    2.40    0.29 
  -6   0   8    2.49    0.43 
   5   0  -8    8.31    0.22 
   5   0  -8    8.63    0.32 
  -5   0   8    7.09    0.29 
  -5   0   8    8.23    0.29 
   4   0  -8    2.77    0.19 
   4   0  -8    2.42    0.20 
   4   0  -8    2.60    0.17 
  -4   0   8    2.50    0.23 
  -4   0   8    2.62    0.26 
  -4   0   8    2.79    0.16 
   3   0  -8    2.05    0.17 
   3   0  -8    1.76    0.21 
   3   0  -8    1.94    0.19 
  -3   0   8    1.95    0.03 
  -3   0   8    2.20    0.19 
  -3   0   8    1.78    0.19 
  -3   0   8    2.01    0.18 
   2   0  -8   78.28    1.62 
   2   0  -8   80.55    1.62 
   2   0  -8   81.29    1.62 
  -2   0   8   80.76    1.62 
  -2   0   8   78.32    1.60 
  -2   0   8   78.24    1.62 
  -2   0   8   78.79    1.62 
  -2   0   8   77.03    1.61 
   1   0  -8   13.41    0.34 
   1   0  -8   12.40    0.30 
   1   0  -8   12.76    0.33 
   1   0  -8   12.47    0.33 
  -1   0   8   12.51    0.32 
  -1   0   8   12.46    0.33 
  -1   0   8   13.23    0.33 
  -1   0   8   12.65    0.30 
   0   0  -8   21.60    0.44 
   0   0  -8   21.91    0.44 
   0   0  -8   21.92    0.46 
   0   0  -8   22.03    0.46 
   0   0  -8   22.02    0.45 
   0   0   8   21.58    0.46 
   0   0   8   21.73    0.45 
   0   0   8   21.70    0.46 
   0   0   8   21.39    0.46 
   0   0   8   22.02    0.44 
  -1   0  -8   12.16    0.32 
  -1   0  -8   12.13    0.33 
  -1   0  -8   12.47    0.31 
  -1   0  -8   12.51    0.32 
  -1   0  -8   11.96    0.31 
   1   0   8   12.24    0.34 
   1   0   8   12.08    0.31 
   1   0   8   11.95    0.34 
   1   0   8   12.47    0.32 
  -2   0  -8    1.12    0.18 
  -2   0  -8    1.29    0.14 
  -2   0  -8    1.27    0.14 
  -2   0  -8    1.25    0.20 
   2   0   8    1.23    0.15 
   2   0   8    1.18    0.12 
   2   0   8    1.30    0.11 
   2   0   8    0.97    0.17 
  -3   0  -8   23.65    0.59 
  -3   0  -8   22.48    0.61 
  -3   0  -8   23.86    0.62 
  -3   0  -8   23.86    0.61 
   3   0   8   23.79    0.61 
   3   0   8   23.20    0.60 
   3   0   8   24.34    0.64 
   3   0   8   24.22    0.61 
   3   0   8   23.94    0.61 
  -4   0  -8    4.16    0.08 
  -4   0  -8    4.57    0.25 
  -4   0  -8    4.48    0.18 
   4   0   8    4.25    0.23 
   4   0   8    4.07    0.30 
  -5   0  -8    3.61    0.08 
  -5   0  -8    3.74    0.38 
  -5   0  -8    3.67    0.20 
   5   0   8    3.76    0.38 
   5   0   8    3.54    0.27 
  -6   0  -8   19.11    0.63 
  -6   0  -8   18.96    0.48 
   6   0   8   18.47    0.53 
   6   0   8   19.10    0.73 
  -7   0  -8   -0.06    0.41 
   7   0   8    0.76    0.70 
   7   0   8   -0.47    0.33 
  -8   0  -8    9.39    0.80 
   8   0   8    8.40    0.31 
   8   0   8    9.87    0.80 
   6  -1  -8    1.47    0.33 
   6  -1  -8    1.52    0.22 
  -6   1   8    0.59    0.40 
  -6   1   8    1.04    0.24 
   5  -1  -8    0.01    0.22 
   5  -1  -8    0.28    0.18 
   5  -1  -8    0.01    0.36 
  -5   1   8    0.07    0.21 
  -5   1   8   -0.01    0.32 
   4  -1  -8    2.31    0.26 
   4  -1  -8    2.49    0.19 
   4  -1  -8    2.28    0.28 
  -4   1   8    2.09    0.27 
  -4   1   8    2.78    0.25 
  -4   1   8    2.42    0.26 
   3  -1  -8    6.47    0.26 
   3  -1  -8    6.48    0.20 
   3  -1  -8    5.72    0.25 
  -3   1   8    6.44    0.23 
  -3   1   8    5.62    0.25 
  -3   1   8    6.30    0.24 
   2  -1  -8   33.10    0.72 
   2  -1  -8   33.86    0.71 
   2  -1  -8   33.42    0.72 
  -2   1   8   34.27    0.73 
  -2   1   8   33.49    0.72 
  -2   1   8   34.53    0.72 
   1  -1  -8   29.56    0.56 
   1  -1  -8   29.42    0.53 
   1  -1  -8   29.32    0.56 
   1  -1  -8   29.75    0.55 
  -1   1   8   28.97    0.55 
  -1   1   8   29.22    0.55 
  -1   1   8   30.31    0.56 
  -1   1   8   29.91    0.56 
   0  -1  -8    6.44    0.18 
   0  -1  -8    6.34    0.21 
   0  -1  -8    7.29    0.28 
   0  -1  -8    6.22    0.20 
   0   1   8    6.49    0.18 
   0   1   8    6.47    0.21 
   0   1   8    5.89    0.22 
   0   1   8    6.87    0.24 
  -1  -1  -8   61.13    1.31 
  -1  -1  -8   63.59    1.31 
  -1  -1  -8   63.34    1.31 
  -1  -1  -8   62.51    1.31 
   1   1   8   63.41    1.31 
   1   1   8   63.27    1.31 
   1   1   8   62.34    1.31 
   1   1   8   61.10    1.31 
  -2  -1  -8   15.81    0.43 
  -2  -1  -8   15.68    0.42 
  -2  -1  -8   15.19    0.41 
   2   1   8   15.40    0.43 
   2   1   8   14.77    0.39 
   2   1   8   15.44    0.42 
   2   1   8   15.51    0.40 
  -3  -1  -8    8.65    0.28 
  -3  -1  -8    8.92    0.26 
  -3  -1  -8    9.26    0.33 
   3   1   8    9.03    0.27 
   3   1   8    8.85    0.32 
   3   1   8    9.02    0.25 
   3   1   8    8.41    0.30 
  -4  -1  -8   50.19    1.14 
  -4  -1  -8   51.42    1.16 
   4   1   8   52.68    1.18 
   4   1   8   52.70    1.17 
  -5  -1  -8    1.47    0.10 
  -5  -1  -8    1.91    0.15 
  -5  -1  -8    1.82    0.27 
   5   1   8    1.85    0.44 
   5   1   8    1.58    0.20 
  -6  -1  -8    5.81    0.33 
  -6  -1  -8    5.80    0.20 
  -6  -1  -8    5.21    0.13 
   6   1   8    5.68    0.53 
   6   1   8    5.53    0.31 
  -7  -1  -8   16.39    0.59 
   7   1   8   16.63    0.69 
  -8  -1  -8    0.30    0.58 
   8   1   8    0.88    0.71 
   6  -2  -8    0.36    0.33 
  -6   2   8   -0.15    0.44 
  -6   2   8    0.26    0.28 
   5  -2  -8    1.86    0.30 
   5  -2  -8    1.40    0.32 
   5  -2  -8    2.07    0.17 
  -5   2   8    1.54    0.36 
  -5   2   8    2.25    0.32 
   4  -2  -8    2.16    0.27 
   4  -2  -8    1.58    0.29 
   4  -2  -8    2.12    0.17 
  -4   2   8    1.61    0.29 
  -4   2   8    2.00    0.22 
  -4   2   8    1.94    0.32 
   3  -2  -8   26.79    0.62 
   3  -2  -8   26.17    0.54 
   3  -2  -8   26.37    0.60 
  -3   2   8   26.62    0.59 
  -3   2   8   27.74    0.61 
   2  -2  -8   18.11    0.51 
  -2   2   8   18.39    0.53 
  -2   2   8   17.96    0.50 
  -2   2   8   18.36    0.51 
   1  -2  -8   10.29    0.27 
   1  -2  -8   10.96    0.32 
   1  -2  -8   10.30    0.23 
  -1   2   8   11.15    0.26 
  -1   2   8   10.34    0.28 
  -1   2   8    9.88    0.26 
  -1   2   8   10.75    0.25 
   0  -2  -8   32.60    0.84 
   0  -2  -8   31.76    0.82 
   0  -2  -8   32.61    0.83 
   0   2   8   33.11    0.84 
   0   2   8   32.38    0.83 
   0   2   8   33.80    0.84 
   0   2   8   31.50    0.83 
  -1  -2  -8    0.07    0.24 
  -1  -2  -8    0.16    0.12 
  -1  -2  -8    0.18    0.17 
  -1  -2  -8    0.37    0.11 
   1   2   8    0.24    0.19 
   1   2   8   -0.01    0.19 
  -2  -2  -8   60.40    1.39 
  -2  -2  -8   60.60    1.39 
  -2  -2  -8   61.50    1.39 
   2   2   8   58.50    1.39 
   2   2   8   58.95    1.40 
   2   2   8   61.19    1.39 
   2   2   8   57.82    1.38 
  -3  -2  -8   13.13    0.28 
  -3  -2  -8   12.95    0.32 
  -3  -2  -8   13.23    0.36 
   3   2   8   13.25    0.31 
   3   2   8   13.32    0.31 
   3   2   8   13.37    0.27 
   3   2   8   12.55    0.32 
  -4  -2  -8    0.08    0.18 
   4   2   8   -0.17    0.15 
   4   2   8    0.07    0.16 
   4   2   8    0.12    0.32 
  -5  -2  -8   54.48    0.89 
  -6  -2  -8    0.22    0.27 
  -6  -2  -8    0.21    0.12 
   6   2   8    0.23    0.46 
  -7  -2  -8    2.61    0.42 
   7   2   8    2.59    0.54 
  -8  -2  -8    1.17    0.37 
   8   2   8    1.26    0.47 
   5  -3  -8    7.64    0.32 
   5  -3  -8    7.38    0.39 
  -5   3   8    7.07    0.39 
  -5   3   8    8.28    0.38 
   4  -3  -8    8.72    0.34 
   4  -3  -8    9.44    0.25 
  -4   3   8    9.08    0.34 
  -4   3   8    9.82    0.33 
   3  -3  -8    0.79    0.26 
   3  -3  -8    0.69    0.28 
  -3   3   8    0.57    0.26 
  -3   3   8    1.17    0.27 
  -3   3   8    0.37    0.32 
   2  -3  -8   49.33    1.14 
   2  -3  -8   49.88    1.14 
  -2   3   8   51.29    1.13 
  -2   3   8   50.44    1.12 
  -2   3   8   52.41    1.15 
   1  -3  -8    0.20    0.22 
   1  -3  -8    0.12    0.06 
   1  -3  -8    0.26    0.10 
  -1   3   8    0.09    0.13 
  -1   3   8   -0.01    0.18 
  -1   3   8    0.15    0.23 
  -1   3   8    0.10    0.17 
   0  -3  -8   14.90    0.30 
   0  -3  -8   14.63    0.33 
   0  -3  -8   15.32    0.52 
   0  -3  -8   14.82    0.30 
   0   3   8   14.34    0.34 
   0   3   8   14.96    0.36 
   0   3   8   15.41    0.31 
  -1  -3  -8   60.74    1.41 
  -1  -3  -8   62.37    1.41 
  -1  -3  -8   62.26    1.40 
   1   3   8   60.11    1.42 
   1   3   8   60.37    1.40 
   1   3   8   59.95    1.41 
  -2  -3  -8    0.38    0.25 
  -2  -3  -8    0.24    0.19 
  -2  -3  -8    0.27    0.12 
   2   3   8   -0.09    0.23 
   2   3   8   -0.01    0.15 
  -3  -3  -8   34.22    0.73 
  -3  -3  -8   36.21    0.72 
   3   3   8   35.37    0.74 
   3   3   8   34.60    0.72 
   3   3   8   34.69    0.70 
  -4  -3  -8    0.68    0.45 
  -4  -3  -8    0.82    0.24 
   4   3   8    0.58    0.13 
   4   3   8    0.20    0.24 
  -5  -3  -8    0.31    0.29 
   5   3   8    0.21    0.14 
   5   3   8   -0.49    0.39 
  -6  -3  -8   18.04    0.48 
   6   3   8   16.58    0.53 
  -7  -3  -8    7.20    0.41 
   7   3   8    6.74    0.51 
  -8  -3  -8    4.52    0.45 
   8   3   8    4.45    0.56 
   5  -4  -8    0.19    0.25 
   5  -4  -8    0.16    0.45 
  -5   4   8   -0.30    0.40 
  -5   4   8    0.01    0.28 
   4  -4  -8    3.57    0.32 
   4  -4  -8    2.94    0.36 
  -4   4   8    3.18    0.34 
  -4   4   8    2.69    0.34 
   3  -4  -8   -0.17    0.25 
   3  -4  -8   -0.24    0.28 
  -3   4   8    0.02    0.29 
  -3   4   8    0.11    0.26 
   2  -4  -8    6.44    0.23 
   2  -4  -8    5.82    0.29 
  -2   4   8    5.08    0.20 
  -2   4   8    6.78    0.26 
  -2   4   8    6.78    0.21 
   1  -4  -8   28.65    0.53 
   1  -4  -8   29.48    0.51 
   1  -4  -8   29.13    0.51 
  -1   4   8   29.80    0.55 
  -1   4   8   29.79    0.54 
   0  -4  -8    0.50    0.10 
   0  -4  -8    0.52    0.16 
   0  -4  -8    0.46    0.10 
   0   4   8    0.27    0.27 
   0   4   8    0.33    0.17 
   0   4   8    0.37    0.15 
  -1  -4  -8   39.16    0.85 
  -1  -4  -8   40.33    0.83 
  -1  -4  -8   40.83    0.84 
   1   4   8   40.08    0.83 
   1   4   8   38.52    0.86 
   1   4   8   38.86    0.86 
  -2  -4  -8    3.17    0.19 
  -2  -4  -8    3.34    0.16 
  -2  -4  -8    3.15    0.31 
  -2  -4  -8    3.23    0.16 
   2   4   8    2.85    0.20 
  -3  -4  -8    7.36    0.31 
  -3  -4  -8    7.79    0.23 
   3   4   8    6.61    0.31 
  -4  -4  -8   14.45    0.47 
   4   4   8   12.10    0.49 
   4   4   8   14.14    0.39 
   4   4   8   13.89    0.37 
  -5  -4  -8    1.66    0.29 
   5   4   8    1.88    0.14 
   5   4   8    1.68    0.38 
  -6  -4  -8    1.07    0.32 
   6   4   8    1.04    0.14 
   6   4   8    1.20    0.44 
  -7  -4  -8   11.94    0.43 
   7   4   8   11.59    0.52 
  -8  -4  -8    0.13    0.41 
   8   4   8    0.32    0.43 
   4  -5  -8    0.27    0.39 
   4  -5  -8    0.45    0.32 
  -4   5   8    0.54    0.34 
  -4   5   8    0.12    0.38 
   3  -5  -8    3.51    0.25 
   3  -5  -8    3.93    0.28 
  -3   5   8    3.89    0.27 
  -3   5   8    3.41    0.32 
   2  -5  -8   -0.15    0.29 
   2  -5  -8    0.10    0.08 
  -2   5   8    0.16    0.16 
  -2   5   8    0.10    0.30 
  -2   5   8    0.25    0.23 
   1  -5  -8    4.44    0.10 
   1  -5  -8    4.17    0.27 
  -1   5   8    4.80    0.21 
  -1   5   8    4.38    0.27 
   0  -5  -8    4.69    0.28 
   0  -5  -8    4.43    0.13 
   0   5   8    5.16    0.19 
   0   5   8    3.94    0.26 
  -1  -5  -8    4.95    0.25 
  -1  -5  -8    5.09    0.14 
   1   5   8    5.17    0.22 
   1   5   8    5.60    0.16 
  -2  -5  -8    6.81    0.30 
  -2  -5  -8    7.13    0.23 
   2   5   8    7.47    0.22 
   2   5   8    5.71    0.33 
  -3  -5  -8    1.70    0.23 
   3   5   8    1.61    0.27 
  -4  -5  -8    4.41    0.28 
   4   5   8    3.76    0.25 
   4   5   8    4.76    0.14 
  -5  -5  -8   31.15    0.87 
   5   5   8   33.23    0.81 
  -6  -5  -8    0.14    0.32 
   6   5   8   -0.24    0.45 
  -7  -5  -8    5.43    0.39 
   7   5   8    4.07    0.50 
  -8  -5  -8    2.87    0.32 
   4  -6  -8    1.30    0.35 
   4  -6  -8    0.93    0.41 
  -4   6   8    1.14    0.32 
   3  -6  -8    1.41    0.22 
   3  -6  -8    1.07    0.35 
  -3   6   8    1.48    0.28 
  -3   6   8    0.88    0.35 
   2  -6  -8    0.98    0.23 
  -2   6   8    1.35    0.34 
  -2   6   8    0.89    0.23 
   1  -6  -8    0.21    0.22 
   1  -6  -8    0.11    0.11 
  -1   6   8   -0.17    0.29 
  -1   6   8    0.01    0.19 
   0  -6  -8    0.89    0.22 
   0   6   8    0.90    0.30 
   0   6   8    0.89    0.16 
  -1  -6  -8    4.95    0.30 
  -1  -6  -8    4.96    0.15 
   1   6   8    5.10    0.19 
   1   6   8    4.72    0.25 
  -2  -6  -8    3.31    0.15 
  -2  -6  -8    3.09    0.26 
   2   6   8    3.33    0.25 
   2   6   8    3.62    0.14 
  -3  -6  -8   14.86    0.48 
   3   6   8   14.62    0.41 
  -4  -6  -8    0.60    0.28 
   4   6   8    0.41    0.06 
   4   6   8    0.19    0.29 
   4   6   8    0.30    0.07 
  -5  -6  -8   -0.37    0.32 
   5   6   8    0.00    0.26 
  -6  -6  -8   18.31    0.70 
  -7  -6  -8    5.10    0.45 
   7   6   8    4.49    0.52 
   3  -7  -8    0.09    0.30 
   3  -7  -8    0.17    0.29 
  -3   7   8    0.19    0.29 
  -3   7   8    0.19    0.42 
   2  -7  -8   -0.10    0.35 
  -2   7   8   -0.01    0.37 
  -2   7   8   -0.34    0.26 
   1  -7  -8    2.27    0.34 
  -1   7   8    1.80    0.37 
  -1   7   8    2.03    0.23 
   0  -7  -8    0.06    0.23 
   0  -7  -8    0.26    0.11 
   0   7   8    0.39    0.35 
   0   7   8    0.30    0.18 
  -1  -7  -8   11.20    0.43 
   1   7   8   11.27    0.32 
   1   7   8    9.93    0.38 
  -2  -7  -8    0.22    0.29 
  -2  -7  -8    0.08    0.09 
   2   7   8   -0.40    0.30 
   2   7   8   -0.09    0.11 
  -3  -7  -8    0.83    0.12 
  -3  -7  -8    0.75    0.28 
   3   7   8    0.87    0.33 
  -4  -7  -8    9.08    0.37 
   4   7   8    6.69    0.28 
  -5  -7  -8    2.59    0.36 
   5   7   8    1.53    0.31 
  -6  -7  -8   -0.11    0.38 
   6   7   8   -0.13    0.39 
  -7  -7  -8    3.11    0.50 
   2  -8  -8    0.12    0.29 
  -2   8   8    0.11    0.42 
   1  -8  -8   -0.21    0.35 
  -1   8   8    0.50    0.37 
  -1   8   8    0.65    0.34 
   0  -8  -8    2.13    0.15 
   0  -8  -8    1.99    0.34 
   0   8   8    1.83    0.38 
   1   8   8    0.14    0.39 
  -2  -8  -8    0.22    0.34 
   2   8   8   -0.17    0.32 
  -3  -8  -8    0.22    0.33 
   3   8   8    0.33    0.34 
  -4  -8  -8    0.64    0.34 
   4   8   8    0.61    0.34 
  -5  -8  -8    6.08    0.42 
   5   8   8    4.18    0.37 
  -6  -8  -8    1.82    0.45 
   0   9   8    0.15    0.37 
  -1  -9  -8    0.27    0.29 
  -1  -9  -8    0.04    0.15 
   1   9   8    0.18    0.32 
  -2  -9  -8    1.23    0.41 
   2   9   8    0.82    0.31 
  -3  -9  -8    1.44    0.41 
   3   9   8    1.17    0.27 
  -4  -9  -8   -0.32    0.38 
   4   9   8    0.03    0.34 
  -5  -9  -8    0.26    0.39 
   6   9   8    2.11    0.33 
   2   9  -9    0.38    0.22 
   4   8  -9    0.66    0.23 
  -4  -8   9    0.50    0.26 
   3   8  -9    1.01    0.24 
   3   8  -9    0.46    0.43 
  -3  -8   9    1.11    0.26 
   2   8  -9   -0.31    0.40 
   2   8  -9   -0.15    0.20 
  -2  -8   9    0.18    0.25 
   1   8  -9    0.15    0.39 
  -1  -8   9    0.12    0.19 
  -1  -8   9    0.16    0.30 
   0   8  -9    0.29    0.43 
   0  -8   9    0.31    0.26 
   0  -8   9    0.82    0.43 
   1  -8   9    1.63    0.55 
   5   7  -9    0.89    0.26 
  -5  -7   9    0.95    0.23 
  -5  -7   9    0.68    0.22 
   4   7  -9    0.10    0.22 
  -4  -7   9    0.06    0.23 
  -4  -7   9    0.06    0.24 
   3   7  -9    0.53    0.22 
   3   7  -9    0.82    0.43 
  -3  -7   9    0.54    0.24 
   2   7  -9    1.06    0.20 
   2   7  -9    0.82    0.36 
  -2  -7   9    0.96    0.20 
  -2  -7   9    1.06    0.19 
   1   7  -9    0.03    0.22 
   1   7  -9    0.43    0.34 
   1   7  -9    0.13    0.19 
  -1  -7   9    0.46    0.25 
  -1  -7   9    0.49    0.27 
   0   7  -9    3.59    0.37 
   0   7  -9    3.25    0.24 
   0  -7   9    3.49    0.37 
   0  -7   9    3.69    0.27 
  -1   7  -9    2.75    0.39 
  -1   7  -9    2.27    0.25 
   1  -7   9    2.98    0.28 
   1  -7   9    2.77    0.48 
  -2   7  -9    2.04    0.43 
   2  -7   9    2.22    0.29 
   2  -7   9    2.82    0.54 
   6   6  -9    2.28    0.30 
  -6  -6   9    1.93    0.26 
  -6  -6   9    1.71    0.25 
   5   6  -9    0.16    0.24 
  -5  -6   9    0.14    0.24 
  -5  -6   9   -0.09    0.20 
   4   6  -9    0.37    0.23 
  -4  -6   9    0.42    0.21 
  -4  -6   9    1.18    0.21 
   3   6  -9    0.57    0.20 
  -3  -6   9    0.76    0.21 
   2   6  -9    2.66    0.20 
   2   6  -9    2.35    0.33 
   2   6  -9    2.79    0.23 
  -2  -6   9    2.33    0.16 
  -2  -6   9    3.03    0.23 
   1   6  -9    2.13    0.24 
   1   6  -9    2.21    0.32 
   1   6  -9    2.50    0.21 
  -1  -6   9    2.52    0.26 
  -1  -6   9    2.28    0.26 
   0   6  -9    0.13    0.29 
   0   6  -9   -0.25    0.21 
   0  -6   9   -0.31    0.23 
   0  -6   9    0.10    0.29 
  -1   6  -9    2.66    0.32 
  -1   6  -9    2.68    0.22 
   1  -6   9    2.90    0.26 
   1  -6   9    3.41    0.42 
  -2   6  -9    0.13    0.24 
  -2   6  -9    0.89    0.36 
   2  -6   9    1.00    0.46 
   2  -6   9    0.53    0.26 
  -3   6  -9    1.64    0.40 
  -3   6  -9    1.99    0.22 
   3  -6   9    2.26    0.57 
   3  -6   9    1.46    0.27 
  -4   6  -9    0.37    0.42 
   4  -6   9    0.23    0.30 
   6   5  -9    1.02    0.28 
  -6  -5   9    0.33    0.29 
  -6  -5   9    0.68    0.23 
   5   5  -9    1.51    0.20 
  -5  -5   9    2.13    0.24 
  -5  -5   9    1.71    0.23 
   4   5  -9    0.24    0.20 
  -4  -5   9    0.12    0.19 
  -4  -5   9    0.31    0.20 
   3   5  -9    3.01    0.22 
  -3  -5   9    3.22    0.22 
  -3  -5   9    3.38    0.22 
   2   5  -9   -0.31    0.17 
   2   5  -9    0.04    0.20 
   2   5  -9   -0.20    0.27 
  -2  -5   9   -0.09    0.09 
  -2  -5   9    0.15    0.20 
  -2  -5   9   -0.03    0.11 
   1   5  -9    1.05    0.17 
   1   5  -9    0.99    0.26 
   1   5  -9    1.17    0.19 
   1   5  -9    1.39    0.17 
   1   5  -9    0.73    0.15 
  -1  -5   9    1.38    0.21 
  -1  -5   9    0.85    0.16 
  -1  -5   9    1.31    0.16 
  -1  -5   9    1.31    0.19 
   0   5  -9    5.70    0.26 
   0   5  -9    6.28    0.22 
   0   5  -9    6.19    0.24 
   0  -5   9    6.21    0.23 
   0  -5   9    6.23    0.28 
   0  -5   9    5.25    0.21 
   0  -5   9    6.29    0.16 
  -1   5  -9    6.37    0.37 
  -1   5  -9    6.75    0.34 
  -1   5  -9    7.01    0.39 
   1  -5   9    6.71    0.31 
   1  -5   9    6.82    0.43 
  -2   5  -9    0.81    0.32 
  -2   5  -9    0.89    0.33 
  -2   5  -9    0.58    0.21 
   2  -5   9    0.60    0.41 
   2  -5   9    0.51    0.18 
  -3   5  -9    1.92    0.43 
  -3   5  -9    1.86    0.35 
  -3   5  -9    1.73    0.19 
   3  -5   9    0.97    0.24 
   3  -5   9    1.48    0.52 
  -4   5  -9    0.12    0.51 
  -4   5  -9   -0.20    0.36 
   4  -5   9   -0.14    0.62 
   4  -5   9   -0.50    0.27 
  -5   5  -9    2.05    0.39 
  -5   5  -9    1.67    0.60 
   5  -5   9    1.76    0.30 
   7   4  -9    0.80    0.27 
   6   4  -9    1.07    0.27 
  -6  -4   9    1.18    0.24 
   5   4  -9    2.49    0.20 
  -5  -4   9    1.68    0.20 
  -5  -4   9    2.21    0.21 
   4   4  -9    1.28    0.20 
  -4  -4   9    1.44    0.19 
  -4  -4   9    1.29    0.15 
   3   4  -9    2.96    0.20 
  -3  -4   9    3.04    0.20 
  -3  -4   9    3.58    0.20 
   2   4  -9    1.09    0.20 
   2   4  -9    0.88    0.17 
  -2  -4   9    0.93    0.18 
  -2  -4   9    0.57    0.08 
  -2  -4   9    0.55    0.08 
   1   4  -9    4.56    0.26 
   1   4  -9    4.88    0.23 
   1   4  -9    4.82    0.20 
   1   4  -9    5.06    0.20 
  -1  -4   9    5.15    0.24 
  -1  -4   9    5.63    0.22 
  -1  -4   9    4.47    0.21 
   0   4  -9    0.23    0.21 
   0   4  -9    0.05    0.18 
   0   4  -9    0.37    0.18 
   0  -4   9    0.19    0.12 
   0  -4   9    0.03    0.19 
   0  -4   9    0.35    0.23 
   0  -4   9   -0.03    0.17 
  -1   4  -9    2.50    0.25 
  -1   4  -9    1.74    0.25 
  -1   4  -9    2.10    0.21 
   1  -4   9    1.55    0.21 
   1  -4   9    2.44    0.12 
   1  -4   9    2.20    0.30 
   1  -4   9    2.17    0.18 
  -2   4  -9    7.05    0.32 
  -2   4  -9    6.41    0.27 
  -2   4  -9    6.36    0.19 
   2  -4   9    6.22    0.37 
   2  -4   9    6.54    0.22 
   2  -4   9    5.80    0.24 
  -3   4  -9    1.40    0.39 
  -3   4  -9    2.05    0.20 
  -3   4  -9    1.12    0.27 
   3  -4   9    1.37    0.23 
   3  -4   9    2.14    0.46 
  -4   4  -9    0.58    0.33 
  -4   4  -9    0.88    0.48 
   4  -4   9    0.40    0.25 
   4  -4   9    0.58    0.57 
  -5   4  -9    0.14    0.60 
  -5   4  -9    0.16    0.34 
   5  -4   9    0.03    0.66 
   5  -4   9   -0.60    0.28 
  -6   4  -9    1.79    0.52 
  -6   4  -9    1.99    0.42 
   7   3  -9    0.41    0.29 
  -7  -3   9   -0.15    0.26 
   6   3  -9    3.48    0.36 
   6   3  -9    3.04    0.28 
  -6  -3   9    2.85    0.25 
  -6  -3   9    2.42    0.25 
   5   3  -9    0.82    0.23 
   5   3  -9    0.65    0.28 
  -5  -3   9    0.57    0.16 
  -5  -3   9    0.10    0.15 
  -5  -3   9    0.67    0.20 
   4   3  -9    6.47    0.29 
   4   3  -9    6.36    0.27 
  -4  -3   9    5.95    0.25 
  -4  -3   9    6.57    0.23 
   3   3  -9    4.13    0.20 
   3   3  -9    4.28    0.24 
  -3  -3   9    4.57    0.21 
  -3  -3   9    4.02    0.22 
   2   3  -9    0.25    0.19 
   2   3  -9    0.51    0.18 
   2   3  -9    0.49    0.15 
   2   3  -9    0.15    0.07 
  -2  -3   9    0.32    0.15 
  -2  -3   9    0.20    0.11 
  -2  -3   9    0.29    0.16 
   1   3  -9   26.63    0.68 
   1   3  -9   26.71    0.66 
   1   3  -9   27.23    0.66 
   1   3  -9   27.37    0.66 
   1   3  -9   27.62    0.68 
   1   3  -9   26.01    0.67 
  -1  -3   9   28.90    0.68 
  -1  -3   9   27.61    0.67 
   0   3  -9    2.16    0.17 
   0   3  -9    2.35    0.18 
   0   3  -9    2.08    0.21 
   0   3  -9    2.00    0.20 
   0  -3   9    2.35    0.12 
   0  -3   9    1.67    0.17 
   0  -3   9    2.06    0.16 
   0  -3   9    2.23    0.20 
  -1   3  -9    3.76    0.21 
  -1   3  -9    3.31    0.21 
  -1   3  -9    3.26    0.19 
   1  -3   9    3.48    0.26 
   1  -3   9    2.66    0.20 
   1  -3   9    3.67    0.19 
  -2   3  -9    7.37    0.25 
  -2   3  -9    7.94    0.31 
  -2   3  -9    7.88    0.22 
   2  -3   9    7.20    0.37 
   2  -3   9    7.06    0.27 
   2  -3   9    7.84    0.21 
  -3   3  -9    0.13    0.24 
  -3   3  -9    0.34    0.36 
   3  -3   9   -0.10    0.15 
   3  -3   9   -0.18    0.39 
   3  -3   9   -0.20    0.27 
  -4   3  -9    2.09    0.44 
  -4   3  -9    2.09    0.28 
   4  -3   9    1.80    0.23 
   4  -3   9    1.50    0.52 
  -5   3  -9    1.88    0.54 
  -5   3  -9    1.63    0.34 
   5  -3   9    1.59    0.63 
   5  -3   9    1.45    0.28 
  -6   3  -9    1.66    0.66 
  -6   3  -9    1.55    0.35 
   6  -3   9    1.72    0.69 
   6  -3   9    1.16    0.25 
   7   2  -9    0.05    0.27 
  -7  -2   9    0.25    0.29 
  -7  -2   9   -0.27    0.32 
   6   2  -9    0.40    0.25 
   6   2  -9    0.59    0.26 
  -6  -2   9    0.36    0.19 
  -6  -2   9   -0.01    0.28 
   5   2  -9    2.64    0.22 
   5   2  -9    2.59    0.30 
  -5  -2   9    2.27    0.24 
  -5  -2   9    2.64    0.17 
   4   2  -9    0.47    0.25 
   4   2  -9    0.27    0.20 
   4   2  -9    0.92    0.18 
   4   2  -9    0.66    0.20 
  -4  -2   9    0.65    0.20 
  -4  -2   9    0.60    0.13 
  -4  -2   9    0.68    0.19 
  -4  -2   9    0.52    0.18 
   3   2  -9   42.55    0.89 
   3   2  -9   42.08    0.90 
   3   2  -9   40.39    0.86 
  -3  -2   9   40.27    0.88 
  -3  -2   9   41.39    0.87 
  -3  -2   9   43.14    0.87 
   2   2  -9    0.89    0.19 
   2   2  -9    0.99    0.18 
   2   2  -9    0.55    0.15 
   2   2  -9    1.09    0.15 
  -2  -2   9    0.54    0.18 
  -2  -2   9    0.41    0.13 
  -2  -2   9    0.92    0.14 
  -2  -2   9    1.27    0.18 
   1   2  -9   25.00    0.48 
   1   2  -9   25.02    0.51 
   1   2  -9   24.83    0.48 
   1   2  -9   24.61    0.47 
   1   2  -9   24.34    0.47 
  -1  -2   9   24.70    0.48 
  -1  -2   9   25.37    0.48 
  -1  -2   9   25.24    0.48 
  -1  -2   9   24.96    0.49 
   0   2  -9   23.99    0.55 
   0   2  -9   23.24    0.56 
   0   2  -9   22.26    0.55 
   0   2  -9   22.32    0.54 
   0   2  -9   23.09    0.52 
   0   2  -9   22.17    0.53 
   0  -2   9   22.12    0.55 
   0  -2   9   22.63    0.53 
  -1   2  -9    0.19    0.16 
  -1   2  -9    0.02    0.20 
  -1   2  -9    0.26    0.07 
  -1   2  -9    0.38    0.17 
  -1   2  -9    0.09    0.15 
  -1   2  -9    0.39    0.17 
   1  -2   9    0.20    0.23 
   1  -2   9    0.23    0.22 
   1  -2   9    0.29    0.15 
   1  -2   9    0.13    0.15 
  -2   2  -9   11.73    0.28 
  -2   2  -9   11.31    0.28 
   2  -2   9   12.05    0.33 
   2  -2   9   12.55    0.30 
   2  -2   9   11.32    0.33 
  -3   2  -9   28.30    0.61 
  -3   2  -9   30.47    0.66 
   3  -2   9   29.16    0.62 
   3  -2   9   28.39    0.70 
   3  -2   9   30.39    0.64 
  -4   2  -9    0.27    0.26 
  -4   2  -9    0.08    0.41 
   4  -2   9   -0.20    0.23 
   4  -2   9    0.27    0.49 
  -5   2  -9   10.40    0.59 
  -5   2  -9    9.99    0.37 
   5  -2   9    9.52    0.32 
   5  -2   9   10.64    0.67 
  -6   2  -9    0.25    0.32 
  -6   2  -9    0.19    0.63 
   6  -2   9   -0.59    0.33 
   6  -2   9    0.52    0.73 
  -7   2  -9    0.06    0.71 
   7  -2   9   -0.25    0.82 
   7  -2   9   -0.94    0.38 
   7   1  -9    1.48    0.28 
  -7  -1   9    0.78    0.39 
   6   1  -9    0.29    0.36 
   6   1  -9    0.45    0.25 
  -6  -1   9    0.05    0.26 
  -6  -1   9    0.14    0.34 
   5   1  -9    2.70    0.32 
   5   1  -9    3.11    0.23 
  -5  -1   9    2.22    0.28 
  -5  -1   9    2.58    0.18 
   4   1  -9    3.84    0.23 
   4   1  -9    2.56    0.22 
   4   1  -9    3.28    0.22 
  -4  -1   9    3.52    0.22 
  -4  -1   9    2.51    0.24 
  -4  -1   9    3.56    0.12 
  -4  -1   9    3.20    0.25 
   3   1  -9    5.85    0.26 
   3   1  -9    5.16    0.26 
   3   1  -9    5.59    0.29 
  -3  -1   9    5.62    0.17 
  -3  -1   9    5.39    0.25 
  -3  -1   9    4.49    0.25 
  -3  -1   9    5.30    0.20 
   2   1  -9   21.23    0.67 
   2   1  -9   22.35    0.65 
   2   1  -9   21.60    0.66 
   2   1  -9   21.62    0.67 
  -2  -1   9   20.75    0.66 
  -2  -1   9   21.46    0.64 
  -2  -1   9   20.51    0.65 
   1   1  -9    0.03    0.09 
   1   1  -9    0.07    0.14 
   1   1  -9   -0.11    0.15 
   1   1  -9   -0.05    0.13 
   1   1  -9   -0.03    0.16 
   1   1  -9   -0.16    0.12 
  -1  -1   9   -0.11    0.09 
  -1  -1   9   -0.04    0.15 
  -1  -1   9   -0.05    0.18 
   0   1  -9    5.71    0.18 
   0   1  -9    5.73    0.16 
   0   1  -9    5.75    0.16 
   0   1  -9    5.74    0.22 
   0   1  -9    5.60    0.20 
   0  -1   9    5.46    0.19 
   0  -1   9    5.65    0.15 
   0  -1   9    5.81    0.19 
   0  -1   9    5.46    0.22 
  -1   1  -9   29.14    0.66 
  -1   1  -9   29.12    0.63 
  -1   1  -9   28.11    0.66 
  -1   1  -9   28.37    0.66 
  -1   1  -9   28.23    0.65 
   1  -1   9   29.31    0.66 
   1  -1   9   29.69    0.66 
   1  -1   9   27.80    0.65 
  -2   1  -9    0.91    0.21 
  -2   1  -9    0.66    0.15 
  -2   1  -9    0.87    0.05 
  -2   1  -9    0.70    0.16 
  -2   1  -9    0.76    0.18 
   2  -1   9    0.58    0.17 
   2  -1   9    0.85    0.13 
   2  -1   9    0.57    0.26 
   2  -1   9    0.61    0.24 
  -3   1  -9   24.63    0.50 
   3  -1   9   24.57    0.50 
   3  -1   9   25.24    0.52 
   3  -1   9   23.55    0.49 
   3  -1   9   26.24    0.57 
  -4   1  -9    8.83    0.41 
  -4   1  -9    7.73    0.27 
   4  -1   9    8.47    0.51 
   4  -1   9    7.85    0.26 
  -5   1  -9    0.54    0.25 
  -5   1  -9    0.89    0.45 
   5  -1   9    0.47    0.54 
   5  -1   9   -0.05    0.29 
  -6   1  -9    6.90    0.59 
  -6   1  -9    6.61    0.31 
   6  -1   9    6.58    0.29 
   6  -1   9    5.98    0.67 
  -7   1  -9    2.87    0.66 
   7  -1   9    1.65    0.37 
   7  -1   9    2.40    0.57 
   6   0  -9    1.56    0.24 
   6   0  -9    1.47    0.37 
  -6   0   9    1.19    0.41 
  -6   0   9    1.37    0.30 
   5   0  -9    0.05    0.30 
   5   0  -9    0.42    0.19 
  -5   0   9    0.24    0.20 
  -5   0   9    0.04    0.31 
   4   0  -9    5.13    0.22 
   4   0  -9    4.56    0.21 
   4   0  -9    4.54    0.21 
  -4   0   9    4.65    0.18 
  -4   0   9    4.11    0.27 
   3   0  -9   29.57    0.67 
   3   0  -9   28.00    0.70 
   3   0  -9   27.33    0.67 
  -3   0   9   27.73    0.68 
  -3   0   9   27.05    0.67 
   2   0  -9   -0.18    0.15 
   2   0  -9    0.22    0.28 
   2   0  -9    0.10    0.19 
   2   0  -9    0.44    0.17 
  -2   0   9    0.31    0.21 
  -2   0   9    0.06    0.16 
  -2   0   9    0.08    0.06 
  -2   0   9    0.09    0.15 
   1   0  -9    8.16    0.28 
   1   0  -9    8.25    0.29 
   1   0  -9    8.47    0.31 
   1   0  -9    8.14    0.24 
   1   0  -9    8.19    0.28 
  -1   0   9    8.23    0.24 
  -1   0   9    8.68    0.28 
  -1   0   9    8.44    0.30 
   0   0  -9    0.06    0.11 
   0   0  -9    0.17    0.14 
   0   0  -9    0.13    0.19 
   0   0  -9    0.05    0.13 
   0   0  -9    0.22    0.18 
   0   0   9    0.21    0.18 
   0   0   9    0.19    0.10 
   0   0   9    0.05    0.21 
   0   0   9    0.25    0.11 
   0   0   9    0.11    0.16 
  -1   0  -9    7.06    0.24 
  -1   0  -9    6.75    0.24 
  -1   0  -9    6.55    0.25 
  -1   0  -9    6.51    0.26 
  -1   0  -9    6.04    0.27 
   1   0   9    6.77    0.29 
   1   0   9    6.68    0.24 
   1   0   9    6.81    0.25 
   1   0   9    6.19    0.28 
  -2   0  -9   24.21    0.54 
  -2   0  -9   24.02    0.57 
  -2   0  -9   24.25    0.54 
   2   0   9   23.18    0.54 
   2   0   9   23.54    0.52 
   2   0   9   24.52    0.55 
   2   0   9   24.88    0.55 
  -3   0  -9    5.96    0.19 
  -3   0  -9    5.90    0.28 
   3   0   9    6.16    0.24 
   3   0   9    5.74    0.34 
   3   0   9    6.18    0.21 
   3   0   9    5.74    0.22 
  -4   0  -9   45.92    1.06 
  -4   0  -9   47.63    1.08 
   4   0   9   47.52    1.10 
   4   0   9   47.70    1.09 
  -5   0  -9    2.47    0.22 
  -5   0  -9    1.88    0.08 
  -5   0  -9    2.07    0.42 
   5   0   9    2.10    0.51 
   5   0   9    2.34    0.29 
  -6   0  -9    8.21    0.53 
  -6   0  -9    7.24    0.26 
   6   0   9    7.09    0.34 
   6   0   9    7.61    0.48 
  -7   0  -9   17.34    0.67 
   7   0   9   16.85    0.64 
   7   0   9   17.04    0.52 
   8   0   9    3.88    0.91 
   6  -1  -9    0.53    0.25 
   6  -1  -9   -0.29    0.35 
  -6   1   9    0.10    0.41 
  -6   1   9    0.37    0.32 
   5  -1  -9    5.87    0.22 
   5  -1  -9    5.71    0.25 
  -5   1   9    5.12    0.34 
  -5   1   9    5.42    0.23 
   4  -1  -9    0.01    0.28 
   4  -1  -9   -0.08    0.27 
   4  -1  -9   -0.11    0.18 
  -4   1   9    0.06    0.24 
  -4   1   9   -0.09    0.28 
   3  -1  -9   15.21    0.37 
   3  -1  -9   14.95    0.41 
  -3   1   9   15.02    0.41 
  -3   1   9   15.44    0.39 
   2  -1  -9    1.62    0.16 
   2  -1  -9    1.46    0.22 
  -2   1   9    1.75    0.18 
  -2   1   9    1.28    0.20 
  -2   1   9    1.14    0.17 
   1  -1  -9    2.06    0.35 
   1  -1  -9    1.75    0.14 
   1  -1  -9    1.88    0.18 
   1  -1  -9    1.77    0.16 
   1  -1  -9    1.86    0.07 
  -1   1   9    1.47    0.15 
  -1   1   9    1.74    0.21 
  -1   1   9    1.70    0.07 
  -1   1   9    1.87    0.12 
  -1   1   9    1.81    0.15 
   0  -1  -9   32.12    0.71 
   0  -1  -9   32.54    0.72 
   0  -1  -9   32.22    0.71 
   0  -1  -9   32.05    0.72 
   0   1   9   32.15    0.72 
   0   1   9   33.14    0.71 
   0   1   9   32.52    0.73 
   0   1   9   32.72    0.72 
  -1  -1  -9    0.30    0.20 
  -1  -1  -9    0.38    0.11 
  -1  -1  -9    0.37    0.18 
  -1  -1  -9    0.36    0.12 
   1   1   9    0.45    0.12 
   1   1   9    0.14    0.14 
   1   1   9    0.37    0.20 
   1   1   9    0.00    0.22 
  -2  -1  -9   24.30    0.52 
  -2  -1  -9   24.98    0.53 
  -2  -1  -9   24.84    0.52 
   2   1   9   23.87    0.53 
   2   1   9   24.65    0.51 
   2   1   9   24.10    0.53 
   2   1   9   23.41    0.51 
  -3  -1  -9   16.03    0.46 
   3   1   9   15.26    0.48 
   3   1   9   16.65    0.42 
   3   1   9   15.85    0.42 
   3   1   9   16.79    0.47 
  -4  -1  -9    0.05    0.14 
  -4  -1  -9    0.10    0.29 
   4   1   9   -0.10    0.16 
   4   1   9    0.27    0.37 
  -5  -1  -9   58.93    1.05 
  -5  -1  -9   60.30    1.12 
  -5  -1  -9   60.44    1.07 
  -6  -1  -9    2.62    0.19 
  -6  -1  -9    2.89    0.44 
   6   1   9    2.61    0.55 
   6   1   9    2.74    0.32 
  -7  -1  -9    6.69    0.53 
   7   1   9    6.36    0.65 
   7   1   9    6.24    0.29 
  -8  -1  -9    2.96    0.63 
   8   1   9    4.12    0.73 
  -6   2   9    0.10    0.44 
   5  -2  -9    2.45    0.17 
   5  -2  -9    2.13    0.24 
  -5   2   9    1.61    0.35 
  -5   2   9    1.94    0.32 
   4  -2  -9    0.23    0.29 
   4  -2  -9    0.16    0.16 
   4  -2  -9    0.48    0.23 
  -4   2   9    0.30    0.31 
  -4   2   9    0.08    0.21 
   3  -2  -9    1.79    0.21 
   3  -2  -9    1.37    0.26 
  -3   2   9    1.28    0.28 
  -3   2   9    1.52    0.27 
  -3   2   9    1.68    0.23 
   2  -2  -9    9.13    0.30 
   2  -2  -9   10.33    0.31 
   2  -2  -9   10.19    0.24 
  -2   2   9   10.45    0.29 
  -2   2   9    9.31    0.27 
  -2   2   9   10.22    0.30 
   1  -2  -9   -0.02    0.12 
   1  -2  -9   -0.07    0.17 
   1  -2  -9    0.06    0.05 
   1  -2  -9   -0.16    0.18 
  -1   2   9   -0.06    0.17 
  -1   2   9   -0.08    0.13 
  -1   2   9    0.09    0.22 
  -1   2   9    0.01    0.15 
   0  -2  -9    0.15    0.08 
   0  -2  -9    0.09    0.17 
   0  -2  -9    0.08    0.13 
   0   2   9    0.05    0.19 
   0   2   9    0.01    0.13 
   0   2   9   -0.02    0.21 
  -1  -2  -9   57.08    1.29 
  -1  -2  -9   56.34    1.28 
  -1  -2  -9   58.79    1.30 
  -1  -2  -9   56.23    1.28 
   1   2   9   54.65    1.29 
   1   2   9   57.17    1.30 
  -2  -2  -9    9.78    0.25 
  -2  -2  -9   10.07    0.28 
  -2  -2  -9    9.99    0.26 
  -2  -2  -9   10.46    0.35 
   2   2   9   10.37    0.26 
   2   2   9   10.21    0.26 
   2   2   9   10.09    0.33 
   2   2   9    9.48    0.34 
  -3  -2  -9   35.18    0.68 
   3   2   9   34.94    0.69 
   3   2   9   36.15    0.67 
   3   2   9   34.74    0.68 
  -4  -2  -9    6.54    0.36 
   4   2   9    7.37    0.28 
   4   2   9    6.03    0.42 
   4   2   9    7.05    0.33 
  -5  -2  -9   26.09    0.55 
   5   2   9   26.31    0.53 
   5   2   9   25.68    0.63 
  -6  -2  -9    9.06    0.15 
  -6  -2  -9   10.56    0.41 
   6   2   9    9.27    0.38 
  -7  -2  -9    0.69    0.45 
   7   2   9    1.33    0.56 
  -8  -2  -9    0.30    0.40 
   8   2   9    1.42    0.65 
   5  -3  -9    0.58    0.34 
  -5   3   9    0.59    0.36 
  -5   3   9    0.25    0.38 
   4  -3  -9    5.14    0.31 
   4  -3  -9    4.77    0.34 
  -4   3   9    4.49    0.33 
  -4   3   9    5.11    0.31 
   3  -3  -9    7.13    0.23 
   3  -3  -9    6.20    0.29 
  -3   3   9    5.77    0.28 
  -3   3   9    7.32    0.29 
   2  -3  -9    7.13    0.27 
   2  -3  -9    7.95    0.27 
  -2   3   9    6.72    0.24 
  -2   3   9    7.62    0.30 
  -2   3   9    7.72    0.23 
   1  -3  -9   30.25    0.65 
   1  -3  -9   29.62    0.62 
   1  -3  -9   28.66    0.59 
  -1   3   9   30.72    0.64 
  -1   3   9   30.47    0.66 
  -1   3   9   30.74    0.63 
  -1   3   9   28.18    0.63 
   0  -3  -9    0.24    0.08 
   0  -3  -9    0.06    0.14 
   0  -3  -9    0.31    0.13 
   0   3   9    0.27    0.14 
   0   3   9    0.26    0.18 
   0   3   9    0.00    0.22 
  -1  -3  -9    6.54    0.26 
  -1  -3  -9    6.54    0.19 
  -1  -3  -9    6.75    0.22 
   1   3   9    5.92    0.27 
   1   3   9    6.90    0.28 
  -2  -3  -9   28.88    0.64 
  -2  -3  -9   28.91    0.66 
  -2  -3  -9   27.94    0.64 
   2   3   9   27.63    0.67 
  -3  -3  -9    1.14    0.23 
   3   3   9    1.40    0.31 
   3   3   9    1.29    0.11 
   4   3   9   49.29    1.12 
   4   3   9   46.74    1.13 
   4   3   9   49.03    1.11 
  -5  -3  -9    4.46    0.32 
   5   3   9    4.39    0.42 
   5   3   9    5.05    0.21 
  -6  -3  -9    1.49    0.35 
   6   3   9    1.60    0.46 
  -7  -3  -9    4.99    0.42 
   7   3   9    4.76    0.52 
  -8  -3  -9    1.72    0.48 
   8   3   9    1.74    0.60 
  -5   4   9    4.74    0.30 
   4  -4  -9    5.55    0.37 
   4  -4  -9    5.58    0.24 
  -4   4   9    5.90    0.34 
  -4   4   9    5.30    0.34 
   3  -4  -9   11.24    0.32 
   3  -4  -9   10.22    0.34 
  -3   4   9   11.44    0.32 
  -3   4   9    9.72    0.30 
   2  -4  -9    3.39    0.25 
   2  -4  -9    2.91    0.29 
  -2   4   9    2.93    0.25 
  -2   4   9    3.19    0.25 
   1  -4  -9    5.49    0.15 
   1  -4  -9    5.62    0.19 
  -1   4   9    6.23    0.20 
  -1   4   9    6.47    0.23 
  -1   4   9    5.27    0.28 
   0  -4  -9   34.06    0.85 
   0  -4  -9   34.86    0.81 
   0  -4  -9   34.14    0.82 
   0   4   9   35.15    0.83 
  -1  -4  -9    0.31    0.21 
  -1  -4  -9    0.59    0.12 
  -1  -4  -9    0.43    0.12 
   1   4   9    0.55    0.11 
   1   4   9    0.49    0.25 
  -2  -4  -9   33.27    0.53 
   2   4   9   33.09    0.56 
  -3  -4  -9   13.07    0.34 
   3   4   9   11.24    0.36 
  -4  -4  -9    7.32    0.35 
   4   4   9    7.54    0.21 
   4   4   9    6.13    0.32 
   4   4   9    7.75    0.23 
  -5  -4  -9   16.05    0.49 
   5   4   9   15.76    0.40 
   5   4   9   13.76    0.53 
  -6  -4  -9    1.72    0.32 
   6   4   9    1.55    0.35 
  -7  -4  -9    0.19    0.38 
   7   4   9    0.26    0.52 
  -8  -4  -9    3.89    0.44 
   8   4   9    4.72    0.60 
   4  -5  -9    2.23    0.30 
   4  -5  -9    2.57    0.40 
  -4   5   9    2.74    0.34 
  -4   5   9    2.45    0.37 
   3  -5  -9    0.61    0.33 
   3  -5  -9    0.91    0.28 
  -3   5   9    1.28    0.28 
  -3   5   9    0.88    0.24 
   2  -5  -9    1.56    0.31 
  -2   5   9    1.87    0.23 
  -2   5   9    1.31    0.23 
   1  -5  -9    5.00    0.14 
   1  -5  -9    4.96    0.12 
  -1   5   9    4.69    0.29 
  -1   5   9    4.86    0.22 
   0  -5  -9    0.55    0.27 
   0  -5  -9    0.94    0.12 
   0  -5  -9    0.72    0.11 
   0   5   9    0.29    0.25 
   0   5   9    0.34    0.17 
  -1  -5  -9    8.06    0.33 
  -1  -5  -9    8.43    0.25 
  -1  -5  -9    8.40    0.25 
   1   5   9    7.68    0.35 
   1   5   9    8.69    0.26 
  -2  -5  -9    9.68    0.25 
  -2  -5  -9    9.82    0.25 
  -2  -5  -9    9.35    0.31 
   2   5   9    9.80    0.23 
  -3  -5  -9    7.18    0.30 
   3   5   9    5.77    0.30 
  -4  -5  -9   -0.07    0.28 
   4   5   9    0.36    0.11 
   4   5   9    0.50    0.09 
   4   5   9   -0.25    0.33 
  -5  -5  -9    0.13    0.32 
   5   5   9   -0.11    0.39 
   5   5   9   -0.15    0.13 
   6   5   9   16.89    0.51 
  -7  -5  -9    0.11    0.37 
   7   5   9    0.15    0.49 
  -8  -5  -9    2.47    0.51 
   3  -6  -9    1.07    0.36 
   3  -6  -9    1.55    0.30 
  -3   6   9    1.68    0.36 
  -3   6   9    1.62    0.27 
   2  -6  -9   -0.25    0.34 
  -2   6   9   -0.10    0.35 
  -2   6   9   -0.28    0.25 
   1  -6  -9    3.86    0.13 
   1  -6  -9    3.38    0.32 
  -1   6   9    4.15    0.21 
  -1   6   9    3.46    0.31 
   0  -6  -9    0.12    0.12 
   0  -6  -9    0.11    0.31 
   0   6   9    0.27    0.17 
   0   6   9   -0.02    0.30 
  -1  -6  -9    0.35    0.10 
  -1  -6  -9    0.62    0.27 
   1   6   9    0.35    0.29 
   1   6   9    0.40    0.15 
  -2  -6  -9    0.36    0.14 
  -2  -6  -9    0.26    0.19 
   2   6   9    0.39    0.32 
   2   6   9    0.54    0.12 
  -3  -6  -9    1.81    0.21 
  -3  -6  -9    1.71    0.14 
   3   6   9    1.69    0.10 
   3   6   9    1.35    0.31 
  -4  -6  -9   22.67    0.72 
   4   6   9   22.28    0.63 
  -5  -6  -9    3.37    0.33 
   5   6   9    2.51    0.36 
  -6  -6  -9    0.19    0.40 
   6   6   9   -0.19    0.44 
  -7  -6  -9   12.44    0.53 
   7   6   9   10.48    0.57 
   2  -7  -9    0.11    0.27 
  -2   7   9    0.34    0.29 
  -2   7   9    0.01    0.24 
   1  -7  -9   -0.11    0.34 
  -1   7   9    0.04    0.23 
  -1   7   9   -0.09    0.38 
   0  -7  -9    5.09    0.14 
   0   7   9    5.81    0.22 
   0   7   9    4.72    0.28 
  -1  -7  -9    1.22    0.31 
   1   7   9    1.28    0.15 
   1   7   9    1.26    0.31 
  -2  -7  -9    7.14    0.23 
  -2  -7  -9    7.40    0.33 
   2   7   9    7.18    0.24 
   2   7   9    6.24    0.39 
  -3  -7  -9   13.48    0.60 
  -3  -7  -9   13.78    0.54 
  -4  -7  -9    0.74    0.31 
   4   7   9    1.02    0.34 
  -5  -7  -9   12.28    0.45 
   5   7   9    9.27    0.39 
  -6  -7  -9    0.14    0.39 
   6   7   9   -0.02    0.41 
  -7  -7  -9   -0.22    0.43 
   1  -8  -9   -0.19    0.28 
  -1   8   9    0.30    0.45 
   0  -8  -9    1.11    0.35 
   0   8   9    1.10    0.38 
   1   8   9    1.06    0.29 
  -2  -8  -9    0.68    0.36 
   2   8   9    0.31    0.35 
  -3  -8  -9    3.13    0.36 
   3   8   9    2.38    0.35 
  -4  -8  -9    0.90    0.34 
   4   8   9    0.46    0.36 
  -5  -8  -9    1.24    0.38 
   5   8   9    1.28    0.37 
  -6  -8  -9    3.94    0.47 
   0   9   9    0.18    0.49 
  -1  -9  -9   -0.25    0.41 
   1   9   9   -0.06    0.43 
  -2  -9  -9    0.58    0.42 
   2   9   9    0.20    0.42 
  -3  -9  -9    2.59    0.40 
   3   9   9    1.65    0.39 
  -4  -9  -9    0.75    0.39 
   4   9   9    0.11    0.36 
   4   8 -10    0.13    0.27 
   3   8 -10   -0.41    0.49 
   3   8 -10   -0.07    0.21 
  -3  -8  10    0.38    0.26 
   2   8 -10    1.04    0.44 
   2   8 -10    1.20    0.22 
  -2  -8  10    1.83    0.27 
   1   8 -10    0.45    0.43 
  -1  -8  10    0.73    0.27 
  -1  -8  10    0.60    0.31 
   0  -8  10    0.22    0.40 
   1  -8  10    1.29    0.53 
   5   7 -10    0.33    0.27 
  -5  -7  10    0.12    0.27 
  -5  -7  10   -0.08    0.27 
   4   7 -10    0.65    0.18 
  -4  -7  10    0.83    0.26 
  -4  -7  10    1.00    0.27 
   3   7 -10    0.67    0.22 
  -3  -7  10    1.10    0.25 
   2   7 -10    0.86    0.18 
   2   7 -10    0.40    0.39 
  -2  -7  10    1.26    0.26 
   1   7 -10    0.38    0.25 
   1   7 -10    0.65    0.38 
  -1  -7  10    0.72    0.27 
  -1  -7  10    0.53    0.25 
   0   7 -10    1.04    0.36 
   0   7 -10    0.75    0.25 
   0  -7  10    0.82    0.27 
   0  -7  10    0.95    0.34 
  -1   7 -10    2.51    0.41 
  -1   7 -10    2.27    0.27 
   1  -7  10    2.70    0.30 
   1  -7  10    3.26    0.41 
  -2   7 -10    3.68    0.44 
   2  -7  10    6.14    0.60 
   2  -7  10    4.46    0.24 
   6   6 -10    0.29    0.22 
   5   6 -10    1.15    0.21 
  -5  -6  10    1.57    0.25 
  -5  -6  10    1.27    0.25 
   4   6 -10    0.19    0.23 
  -4  -6  10    0.05    0.22 
  -4  -6  10    0.54    0.22 
   3   6 -10    1.59    0.25 
  -3  -6  10    1.94    0.25 
   2   6 -10    4.80    0.35 
   2   6 -10    5.08    0.28 
   2   6 -10    4.69    0.22 
  -2  -6  10    5.45    0.27 
  -2  -6  10    4.31    0.16 
   1   6 -10    2.36    0.34 
   1   6 -10    2.74    0.23 
   1   6 -10    3.02    0.22 
  -1  -6  10    2.96    0.25 
  -1  -6  10    3.22    0.26 
   0   6 -10    9.23    0.40 
   0   6 -10    9.99    0.35 
   0  -6  10   10.79    0.41 
   0  -6  10   11.16    0.38 
  -1   6 -10    6.29    0.37 
  -1   6 -10    7.12    0.32 
   1  -6  10    7.62    0.43 
   1  -6  10    7.46    0.33 
  -2   6 -10    7.56    0.39 
  -2   6 -10    8.17    0.32 
   2  -6  10    8.30    0.49 
   2  -6  10    8.65    0.33 
  -3   6 -10    0.25    0.39 
  -3   6 -10    0.84    0.24 
   3  -6  10    0.54    0.29 
   3  -6  10    0.99    0.57 
   6   5 -10   -0.04    0.20 
  -6  -5  10   -0.32    0.24 
   5   5 -10    0.07    0.25 
  -5  -5  10    0.86    0.21 
  -5  -5  10    0.91    0.24 
   4   5 -10    2.27    0.23 
  -4  -5  10    2.38    0.24 
  -4  -5  10    2.26    0.23 
   3   5 -10    1.38    0.21 
  -3  -5  10    1.31    0.21 
  -3  -5  10    1.91    0.23 
   2   5 -10    7.11    0.32 
   2   5 -10    7.79    0.37 
  -2  -5  10    7.67    0.36 
   1   5 -10    6.60    0.33 
   1   5 -10    6.86    0.26 
   1   5 -10    6.53    0.25 
  -1  -5  10    7.11    0.28 
  -1  -5  10    6.13    0.25 
  -1  -5  10    7.53    0.24 
   0   5 -10    0.40    0.25 
   0   5 -10    0.25    0.22 
   0   5 -10    0.12    0.26 
   0  -5  10    0.25    0.25 
   0  -5  10    0.27    0.17 
  -1   5 -10   10.08    0.36 
  -1   5 -10   11.16    0.41 
  -1   5 -10    9.74    0.39 
   1  -5  10   10.39    0.34 
   1  -5  10   11.42    0.47 
  -2   5 -10    0.95    0.21 
  -2   5 -10    1.37    0.34 
  -2   5 -10    0.83    0.31 
   2  -5  10    1.50    0.39 
   2  -5  10    1.09    0.18 
  -3   5 -10   -0.10    0.33 
  -3   5 -10    0.31    0.43 
  -3   5 -10    0.87    0.23 
   3  -5  10    0.41    0.19 
   3  -5  10    0.33    0.51 
  -4   5 -10    0.26    0.37 
  -4   5 -10    0.83    0.25 
  -4   5 -10   -0.32    0.52 
   4  -5  10    0.24    0.21 
   4  -5  10   -0.24    0.63 
  -5   5 -10    2.10    0.63 
  -5   5 -10    2.03    0.43 
   6   4 -10    1.47    0.26 
  -6  -4  10    1.05    0.25 
   5   4 -10    0.32    0.18 
  -5  -4  10    0.63    0.21 
  -5  -4  10    0.49    0.23 
   4   4 -10    2.81    0.23 
  -4  -4  10    2.45    0.23 
  -4  -4  10    2.88    0.23 
   3   4 -10   -0.03    0.15 
  -3  -4  10    0.15    0.20 
  -3  -4  10    0.15    0.20 
   2   4 -10   10.89    0.42 
   2   4 -10   10.94    0.41 
  -2  -4  10   12.01    0.41 
   1   4 -10    0.44    0.25 
   1   4 -10    0.46    0.15 
   1   4 -10    0.38    0.19 
   1   4 -10    0.28    0.16 
   1   4 -10    0.76    0.16 
  -1  -4  10    0.57    0.19 
  -1  -4  10    0.53    0.17 
  -1  -4  10    0.43    0.15 
  -1  -4  10    0.68    0.20 
   0   4 -10   10.88    0.32 
   0   4 -10   10.88    0.32 
   0   4 -10   10.00    0.34 
   0  -4  10   12.06    0.28 
   0  -4  10   11.59    0.33 
   0  -4  10   10.34    0.34 
  -1   4 -10    0.43    0.19 
  -1   4 -10    0.36    0.25 
  -1   4 -10    0.35    0.25 
   1  -4  10    0.57    0.28 
   1  -4  10    0.33    0.15 
   1  -4  10    0.24    0.21 
  -2   4 -10    0.16    0.25 
  -2   4 -10    0.62    0.30 
  -2   4 -10    0.42    0.20 
   2  -4  10    0.56    0.26 
   2  -4  10    0.47    0.16 
   2  -4  10    0.43    0.37 
  -3   4 -10    0.89    0.29 
  -3   4 -10    0.89    0.40 
  -3   4 -10    0.58    0.20 
   3  -4  10    0.44    0.18 
   3  -4  10    0.44    0.45 
  -4   4 -10    1.92    0.50 
  -4   4 -10    1.55    0.32 
   4  -4  10    1.74    0.20 
   4  -4  10    1.89    0.57 
  -5   4 -10    2.61    0.37 
  -5   4 -10    3.19    0.61 
   5  -4  10    2.60    0.24 
   5  -4  10    4.04    0.70 
   6   3 -10    0.63    0.38 
   6   3 -10    0.14    0.27 
  -6  -3  10    0.20    0.18 
   5   3 -10    0.33    0.24 
   5   3 -10    0.36    0.32 
  -5  -3  10   -0.11    0.21 
  -5  -3  10   -0.23    0.20 
   4   3 -10    0.93    0.19 
   4   3 -10    0.84    0.22 
  -4  -3  10    0.66    0.11 
  -4  -3  10    0.51    0.19 
  -4  -3  10    1.15    0.18 
   3   3 -10    9.19    0.32 
   3   3 -10    8.71    0.31 
   3   3 -10    9.25    0.31 
  -3  -3  10    8.67    0.29 
  -3  -3  10    9.55    0.29 
   2   3 -10    7.68    0.31 
   2   3 -10    7.70    0.29 
   2   3 -10    7.89    0.28 
  -2  -3  10    8.17    0.29 
   1   3 -10    5.36    0.21 
   1   3 -10    6.27    0.23 
   1   3 -10    6.32    0.25 
   1   3 -10    6.10    0.19 
   1   3 -10    6.15    0.18 
  -1  -3  10    6.87    0.22 
  -1  -3  10    6.88    0.20 
  -1  -3  10    5.63    0.23 
   0   3 -10    8.77    0.32 
   0   3 -10    9.18    0.30 
   0   3 -10    9.03    0.29 
   0  -3  10    8.48    0.30 
   0  -3  10    9.70    0.29 
  -1   3 -10    0.34    0.20 
  -1   3 -10    0.31    0.22 
  -1   3 -10    0.04    0.18 
   1  -3  10   -0.13    0.27 
   1  -3  10   -0.25    0.21 
   1  -3  10    0.02    0.13 
  -2   3 -10    7.12    0.27 
  -2   3 -10    7.14    0.20 
  -2   3 -10    7.86    0.30 
   2  -3  10    6.99    0.30 
   2  -3  10    7.98    0.40 
   2  -3  10    7.15    0.21 
  -3   3 -10    5.49    0.30 
  -3   3 -10    6.51    0.41 
  -3   3 -10    5.46    0.26 
   3  -3  10    6.70    0.49 
   3  -3  10    4.93    0.39 
   3  -3  10    5.53    0.29 
  -4   3 -10    0.01    0.27 
  -4   3 -10   -0.22    0.44 
   4  -3  10   -0.40    0.56 
   4  -3  10   -0.28    0.25 
  -5   3 -10    1.12    0.32 
  -5   3 -10    1.59    0.58 
   5  -3  10    2.43    0.69 
   5  -3  10    0.62    0.29 
  -6   3 -10    3.80    0.70 
  -6   3 -10    2.20    0.36 
   6  -3  10    3.35    0.82 
   6  -3  10    2.20    0.35 
   6   2 -10    1.46    0.28 
   6   2 -10    1.70    0.28 
  -6  -2  10    1.12    0.27 
  -6  -2  10    2.04    0.27 
   5   2 -10    0.85    0.32 
   5   2 -10    0.88    0.18 
  -5  -2  10    0.64    0.24 
  -5  -2  10    0.73    0.22 
   4   2 -10    0.24    0.27 
   4   2 -10    0.17    0.21 
   4   2 -10    0.67    0.25 
  -4  -2  10    0.14    0.19 
  -4  -2  10    0.29    0.13 
  -4  -2  10    0.25    0.15 
   3   2 -10    0.08    0.13 
   3   2 -10    0.49    0.15 
   3   2 -10   -0.03    0.16 
   3   2 -10    0.35    0.17 
   3   2 -10    0.12    0.22 
  -3  -2  10    0.13    0.20 
  -3  -2  10    0.22    0.18 
  -3  -2  10    0.41    0.13 
  -3  -2  10   -0.19    0.18 
   2   2 -10    2.44    0.21 
   2   2 -10    2.06    0.19 
   2   2 -10    2.20    0.19 
   2   2 -10    2.26    0.22 
  -2  -2  10    2.35    0.15 
  -2  -2  10    2.10    0.15 
  -2  -2  10    1.79    0.14 
  -2  -2  10    1.96    0.21 
   1   2 -10   16.84    0.39 
   1   2 -10   16.93    0.36 
   1   2 -10   16.95    0.36 
  -1  -2  10   17.43    0.37 
  -1  -2  10   15.89    0.40 
  -1  -2  10   16.50    0.37 
   0   2 -10    1.46    0.17 
   0   2 -10    1.33    0.15 
   0   2 -10    1.81    0.18 
   0   2 -10    1.75    0.22 
   0   2 -10    1.80    0.11 
   0  -2  10    1.49    0.15 
   0  -2  10    1.78    0.24 
   0  -2  10    1.49    0.22 
  -1   2 -10   33.61    0.66 
  -1   2 -10   32.98    0.70 
  -1   2 -10   34.22    0.71 
  -1   2 -10   32.76    0.69 
   1  -2  10   34.43    0.70 
   1  -2  10   35.24    0.71 
  -2   2 -10    0.47    0.24 
  -2   2 -10    0.10    0.19 
  -2   2 -10    0.24    0.16 
   2  -2  10    0.21    0.27 
   2  -2  10    0.14    0.18 
   2  -2  10    0.11    0.30 
  -3   2 -10    5.99    0.25 
  -3   2 -10    6.52    0.34 
   3  -2  10    6.61    0.20 
   3  -2  10    5.66    0.23 
   3  -2  10    6.32    0.33 
  -4   2 -10    3.76    0.25 
  -4   2 -10    4.86    0.42 
   4  -2  10    5.22    0.53 
   4  -2  10    4.40    0.28 
  -5   2 -10   -0.04    0.29 
  -5   2 -10    0.91    0.53 
   5  -2  10   -0.17    0.29 
   5  -2  10   -0.14    0.61 
  -6   2 -10    2.97    0.62 
  -6   2 -10    2.82    0.33 
   6  -2  10    2.89    0.35 
   6  -2  10    3.14    0.72 
  -7   2 -10    0.32    0.74 
   6   1 -10    1.04    0.27 
   6   1 -10    0.72    0.38 
  -6  -1  10    0.55    0.21 
  -6  -1  10    0.51    0.35 
   5   1 -10    2.54    0.23 
   5   1 -10    2.08    0.34 
  -5  -1  10    2.63    0.23 
  -5  -1  10    2.02    0.28 
   4   1 -10    8.92    0.31 
   4   1 -10    9.75    0.34 
  -4  -1  10    8.60    0.27 
   3   1 -10   30.92    0.84 
   3   1 -10   31.98    0.83 
  -3  -1  10   30.36    0.82 
  -3  -1  10   31.05    0.79 
  -3  -1  10   30.17    0.82 
   2   1 -10    0.17    0.18 
   2   1 -10    0.20    0.19 
   2   1 -10    0.12    0.15 
   2   1 -10    0.23    0.19 
  -2  -1  10   -0.11    0.17 
  -2  -1  10    0.04    0.10 
  -2  -1  10   -0.10    0.16 
  -2  -1  10   -0.02    0.22 
   1   1 -10   14.26    0.42 
   1   1 -10   15.73    0.43 
   1   1 -10   14.64    0.40 
   1   1 -10   14.92    0.43 
   1   1 -10   15.30    0.42 
  -1  -1  10   15.39    0.41 
  -1  -1  10   14.49    0.44 
   0   1 -10    0.20    0.15 
   0   1 -10    0.43    0.13 
   0   1 -10    0.20    0.12 
   0   1 -10    0.46    0.19 
   0   1 -10    0.21    0.19 
   0  -1  10    0.18    0.20 
   0  -1  10    0.26    0.23 
   0  -1  10    0.50    0.13 
  -1   1 -10    2.79    0.17 
  -1   1 -10    2.85    0.14 
  -1   1 -10    2.82    0.19 
  -1   1 -10    3.08    0.12 
   1  -1  10    2.90    0.19 
   1  -1  10    2.55    0.26 
   1  -1  10    2.69    0.24 
   1  -1  10    2.75    0.17 
  -2   1 -10    4.70    0.12 
  -2   1 -10    4.55    0.24 
  -2   1 -10    4.40    0.17 
  -2   1 -10    4.07    0.20 
   2  -1  10    4.75    0.22 
   2  -1  10    4.70    0.18 
   2  -1  10    4.61    0.29 
   2  -1  10    4.41    0.28 
  -3   1 -10   -0.09    0.27 
  -3   1 -10    0.11    0.18 
   3  -1  10   -0.08    0.16 
   3  -1  10    0.03    0.29 
   3  -1  10    0.18    0.21 
   3  -1  10   -0.08    0.37 
  -4   1 -10    7.58    0.28 
  -4   1 -10    8.46    0.43 
   4  -1  10    7.37    0.31 
   4  -1  10    7.59    0.51 
  -5   1 -10    0.24    0.48 
  -5   1 -10    0.00    0.25 
   5  -1  10   -0.07    0.58 
   5  -1  10    0.14    0.30 
  -6   1 -10    3.80    0.43 
  -6   1 -10    3.39    0.30 
   6  -1  10    3.60    0.53 
   6  -1  10    2.74    0.34 
  -7   1 -10    0.13    0.64 
   7  -1  10    1.23    0.79 
   7  -1  10   -0.51    0.37 
   6   0 -10    6.80    0.28 
   6   0 -10    6.55    0.47 
  -6   0  10    5.84    0.37 
  -6   0  10    6.23    0.31 
   5   0 -10    9.20    0.37 
   5   0 -10    9.66    0.30 
  -5   0  10    9.36    0.30 
  -5   0  10    7.81    0.36 
   4   0 -10    7.78    0.27 
   4   0 -10    8.71    0.26 
   4   0 -10    7.11    0.39 
  -4   0  10    6.49    0.32 
  -4   0  10    7.98    0.27 
   3   0 -10    4.48    0.22 
   3   0 -10    4.86    0.19 
   3   0 -10    3.88    0.24 
  -3   0  10    3.61    0.22 
  -3   0  10    5.02    0.18 
  -3   0  10    4.38    0.25 
   2   0 -10    2.93    0.15 
   2   0 -10    2.93    0.21 
   2   0 -10    2.90    0.22 
  -2   0  10    2.99    0.08 
  -2   0  10    3.07    0.22 
  -2   0  10    2.77    0.18 
  -2   0  10    2.79    0.14 
   1   0 -10    1.36    0.18 
   1   0 -10    1.39    0.18 
   1   0 -10    1.31    0.34 
   1   0 -10    1.30    0.08 
   1   0 -10    1.28    0.16 
  -1   0  10    1.11    0.09 
  -1   0  10    1.02    0.16 
  -1   0  10    1.33    0.21 
   0   0 -10   43.48    0.87 
   0   0 -10   44.92    0.86 
   0   0 -10   44.00    0.86 
   0   0 -10   44.31    0.89 
   0   0 -10   44.22    0.86 
   0   0  10   44.76    0.89 
   0   0  10   43.69    0.87 
   0   0  10   44.56    0.86 
   0   0  10   43.58    0.87 
  -1   0 -10    0.30    0.12 
  -1   0 -10   -0.05    0.13 
  -1   0 -10    0.14    0.17 
  -1   0 -10   -0.02    0.12 
   1   0  10    0.13    0.14 
   1   0  10    0.00    0.20 
   1   0  10   -0.05    0.22 
   1   0  10    0.36    0.13 
  -2   0 -10    1.45    0.20 
  -2   0 -10    1.50    0.16 
  -2   0 -10    1.54    0.11 
   2   0  10    1.60    0.15 
   2   0  10    1.59    0.25 
   2   0  10    1.44    0.25 
   2   0  10    1.89    0.18 
  -3   0 -10    4.63    0.22 
  -3   0 -10    5.05    0.29 
   3   0  10    4.78    0.26 
   3   0  10    4.10    0.27 
   3   0  10    5.09    0.20 
   3   0  10    4.49    0.30 
  -4   0 -10    2.59    0.35 
  -4   0 -10    2.28    0.21 
   4   0  10    2.41    0.27 
   4   0  10    1.89    0.44 
  -5   0 -10    0.29    0.32 
  -5   0 -10   -0.02    0.20 
   5   0  10    0.45    0.40 
   5   0  10    0.03    0.29 
  -6   0 -10   -0.22    0.49 
  -6   0 -10    0.17    0.25 
   6   0  10    0.52    0.62 
   6   0  10    0.25    0.32 
  -7   0 -10   -0.48    0.59 
   7   0  10    1.14    0.71 
   7   0  10   -0.35    0.39 
   6  -1 -10    2.08    0.24 
  -6   1  10    1.66    0.48 
   5  -1 -10    0.93    0.20 
   5  -1 -10    0.38    0.25 
  -5   1  10    0.75    0.30 
  -5   1  10    0.63    0.37 
   4  -1 -10    1.47    0.20 
   4  -1 -10    0.71    0.26 
   4  -1 -10    0.83    0.30 
  -4   1  10    1.50    0.25 
  -4   1  10    0.71    0.28 
   3  -1 -10    4.30    0.20 
   3  -1 -10    4.42    0.22 
   3  -1 -10    3.48    0.25 
  -3   1  10    4.08    0.21 
  -3   1  10    4.04    0.24 
  -3   1  10    3.73    0.24 
   2  -1 -10   14.86    0.35 
   2  -1 -10   15.25    0.37 
  -2   1  10   14.55    0.38 
  -2   1  10   14.70    0.36 
   1  -1 -10    1.69    0.08 
   1  -1 -10    1.80    0.19 
   1  -1 -10    1.82    0.16 
   1  -1 -10    1.72    0.16 
  -1   1  10    1.71    0.08 
  -1   1  10    1.74    0.13 
  -1   1  10    1.34    0.18 
  -1   1  10    1.90    0.23 
   0  -1 -10    2.75    0.11 
   0  -1 -10    2.53    0.16 
   0  -1 -10    2.57    0.17 
   0  -1 -10    2.57    0.19 
   0   1  10    2.61    0.22 
   0   1  10    2.44    0.20 
   0   1  10    2.40    0.11 
  -1  -1 -10   33.50    0.80 
  -1  -1 -10   33.72    0.80 
  -1  -1 -10   34.07    0.79 
   1   1  10   33.85    0.80 
   1   1  10   33.91    0.80 
   1   1  10   34.55    0.79 
   1   1  10   32.40    0.80 
  -2  -1 -10   -0.22    0.16 
  -2  -1 -10   -0.02    0.20 
  -2  -1 -10   -0.05    0.14 
   2   1  10   -0.03    0.24 
   2   1  10    0.10    0.14 
   2   1  10   -0.11    0.18 
   2   1  10   -0.03    0.12 
  -3  -1 -10    2.65    0.24 
   3   1  10    2.69    0.15 
   3   1  10    2.12    0.24 
   3   1  10    2.85    0.21 
   3   1  10    2.71    0.28 
  -4  -1 -10   37.87    0.64 
   4   1  10   37.12    0.65 
  -5  -1 -10    0.51    0.29 
  -5  -1 -10    0.56    0.17 
  -5  -1 -10    0.38    0.09 
   5   1  10    0.75    0.47 
   5   1  10    0.33    0.28 
  -6  -1 -10   16.66    0.57 
   6   1  10   15.70    0.53 
   6   1  10   16.59    0.41 
  -7  -1 -10    2.30    0.40 
   7   1  10    2.77    0.69 
   7   1  10    2.02    0.39 
   8   1  10    5.90    0.87 
   5  -2 -10    0.26    0.20 
   5  -2 -10   -0.75    0.32 
  -5   2  10    0.03    0.36 
  -5   2  10    0.09    0.33 
   4  -2 -10    0.75    0.31 
   4  -2 -10    0.53    0.35 
  -4   2  10    0.47    0.31 
  -4   2  10    0.57    0.28 
   3  -2 -10    0.23    0.27 
   3  -2 -10   -0.01    0.27 
  -3   2  10    0.06    0.27 
  -3   2  10   -0.05    0.33 
  -3   2  10    0.14    0.23 
   2  -2 -10    0.41    0.23 
   2  -2 -10    0.91    0.16 
  -2   2  10    0.56    0.21 
  -2   2  10    0.82    0.26 
  -2   2  10    0.98    0.21 
   1  -2 -10    7.64    0.26 
   1  -2 -10    7.32    0.21 
   1  -2 -10    7.70    0.25 
   1  -2 -10    7.61    0.15 
  -1   2  10    7.01    0.24 
  -1   2  10    7.35    0.29 
  -1   2  10    7.40    0.23 
   0  -2 -10    0.13    0.19 
   0  -2 -10    0.11    0.15 
   0  -2 -10    0.18    0.09 
   0   2  10    0.00    0.21 
   0   2  10   -0.13    0.14 
   0   2  10    0.15    0.24 
  -1  -2 -10    3.48    0.16 
  -1  -2 -10    3.48    0.12 
  -1  -2 -10    3.31    0.22 
   1   2  10    3.28    0.24 
   1   2  10    3.21    0.23 
  -2  -2 -10   55.21    1.36 
  -2  -2 -10   53.08    1.36 
  -2  -2 -10   54.16    1.36 
   2   2  10   52.40    1.37 
   2   2  10   52.04    1.36 
   2   2  10   52.72    1.35 
  -3  -2 -10    2.18    0.23 
   3   2  10    2.09    0.20 
   3   2  10    2.05    0.23 
   3   2  10    2.44    0.13 
   4   2  10   72.44    1.92 
   4   2  10   75.66    1.89 
  -5  -2 -10   22.43    0.54 
   5   2  10   22.84    0.47 
   5   2  10   21.12    0.59 
  -6  -2 -10   -0.17    0.40 
   6   2  10    0.22    0.38 
  -7  -2 -10   16.68    0.56 
   7   2  10   16.49    0.65 
  -8  -2 -10    0.49    0.43 
   8   2  10    0.74    0.68 
   5  -3 -10    0.47    0.40 
  -5   3  10    0.62    0.36 
  -5   3  10   -0.09    0.38 
   4  -3 -10   -0.01    0.32 
   4  -3 -10    0.12    0.38 
  -4   3  10    0.02    0.32 
  -4   3  10    0.14    0.30 
   3  -3 -10    0.21    0.28 
   3  -3 -10    0.05    0.30 
  -3   3  10    0.12    0.29 
  -3   3  10    0.47    0.27 
   2  -3 -10    2.65    0.21 
   2  -3 -10    2.13    0.21 
  -2   3  10    2.77    0.18 
  -2   3  10    2.81    0.30 
  -2   3  10    2.16    0.24 
   1  -3 -10    2.98    0.26 
   1  -3 -10    2.87    0.08 
   1  -3 -10    2.79    0.15 
  -1   3  10    3.31    0.21 
  -1   3  10    3.10    0.29 
  -1   3  10    2.62    0.23 
   0  -3 -10   19.63    0.50 
   0  -3 -10   19.23    0.47 
   0  -3 -10   19.46    0.52 
   0   3  10   19.57    0.54 
   0   3  10   19.27    0.49 
  -1  -3 -10    4.33    0.16 
  -1  -3 -10    4.34    0.20 
  -1  -3 -10    4.55    0.20 
   1   3  10    3.92    0.26 
   1   3  10    4.74    0.28 
  -2  -3 -10   36.65    0.91 
  -2  -3 -10   36.22    0.90 
  -2  -3 -10   34.05    0.91 
   2   3  10   35.72    0.94 
  -3  -3 -10   49.72    1.04 
   3   3  10   48.94    1.05 
   3   3  10   50.39    1.01 
  -4  -3 -10    0.22    0.27 
   4   3  10   -0.03    0.35 
   4   3  10    0.74    0.17 
   4   3  10   -0.02    0.12 
  -5  -3 -10   14.66    0.41 
   5   3  10   14.06    0.49 
  -6  -3 -10    1.81    0.37 
   6   3  10    2.43    0.52 
  -7  -3 -10   -0.03    0.41 
   7   3  10    0.01    0.54 
  -8  -3 -10    6.38    0.53 
   8   3  10    6.71    0.63 
   4  -4 -10    1.07    0.32 
   4  -4 -10    1.08    0.37 
  -4   4  10    1.16    0.36 
  -4   4  10    1.58    0.33 
   3  -4 -10   -0.05    0.21 
   3  -4 -10   -0.08    0.31 
  -3   4  10    0.11    0.28 
  -3   4  10    0.13    0.32 
   2  -4 -10    4.10    0.29 
   2  -4 -10    4.36    0.26 
  -2   4  10    4.93    0.26 
  -2   4  10    3.78    0.26 
   1  -4 -10    7.48    0.26 
   1  -4 -10    7.69    0.37 
  -1   4  10    8.31    0.30 
   0  -4 -10    0.60    0.25 
   0  -4 -10    0.46    0.10 
   0  -4 -10    0.57    0.14 
   0   4  10    0.31    0.23 
   0   4  10    0.69    0.16 
  -1  -4 -10   25.77    0.84 
  -1  -4 -10   27.69    0.82 
  -1  -4 -10   27.46    0.81 
   1   4  10   26.60    0.80 
  -2  -4 -10    4.16    0.16 
  -2  -4 -10    3.89    0.18 
  -2  -4 -10    4.05    0.26 
   2   4  10    3.58    0.29 
  -3  -4 -10    7.35    0.32 
   3   4  10    8.02    0.29 
  -4  -4 -10   10.98    0.45 
   4   4  10   11.60    0.37 
   4   4  10   11.94    0.35 
  -5  -4 -10    4.64    0.35 
   5   4  10    5.06    0.23 
   5   4  10    4.18    0.46 
   6   4  10   12.56    0.49 
  -7  -4 -10    0.60    0.40 
   7   4  10    0.10    0.54 
   8   4  10    1.41    0.64 
   4  -5 -10    1.51    0.39 
  -4   5  10    1.65    0.33 
   3  -5 -10    1.32    0.22 
   3  -5 -10    1.52    0.36 
  -3   5  10    1.77    0.34 
  -3   5  10    1.87    0.29 
   2  -5 -10   -0.45    0.27 
   2  -5 -10   -0.19    0.33 
  -2   5  10   -0.25    0.28 
  -2   5  10   -0.11    0.23 
   1  -5 -10    5.96    0.11 
  -1   5  10    6.30    0.23 
  -1   5  10    5.28    0.28 
   0  -5 -10    0.11    0.12 
   0  -5 -10    0.12    0.22 
   0  -5 -10    0.07    0.11 
   0   5  10   -0.28    0.26 
   0   5  10    0.04    0.16 
  -1  -5 -10    0.00    0.13 
  -1  -5 -10   -0.17    0.12 
  -1  -5 -10    0.09    0.25 
   1   5  10   -0.08    0.30 
   1   5  10    0.06    0.14 
  -2  -5 -10   10.48    0.41 
  -2  -5 -10   10.71    0.37 
   2   5  10   10.61    0.34 
  -3  -5 -10    3.01    0.27 
   3   5  10    2.41    0.23 
  -4  -5 -10    6.80    0.33 
   4   5  10    5.27    0.43 
   4   5  10    7.40    0.27 
   4   5  10    7.37    0.26 
  -5  -5 -10    0.20    0.25 
   5   5  10    0.31    0.43 
  -6  -5 -10    1.78    0.36 
   6   5  10    1.19    0.49 
  -7  -5 -10    9.20    0.47 
   7   5  10    7.99    0.59 
   8   5  10    0.77    0.73 
   3  -6 -10    1.73    0.35 
   3  -6 -10    1.25    0.36 
  -3   6  10    1.18    0.31 
  -3   6  10    1.73    0.37 
   2  -6 -10    0.46    0.27 
  -2   6  10    0.24    0.26 
  -2   6  10    0.55    0.24 
   1  -6 -10    0.21    0.24 
  -1   6  10    0.74    0.31 
  -1   6  10    0.40    0.20 
   0  -6 -10    4.29    0.34 
   0  -6 -10    3.97    0.14 
   0   6  10    3.91    0.32 
   0   6  10    4.25    0.18 
  -1  -6 -10    1.53    0.12 
  -1  -6 -10    1.50    0.16 
  -1  -6 -10    1.43    0.22 
   1   6  10    1.65    0.31 
   1   6  10    1.57    0.15 
  -2  -6 -10    1.11    0.22 
  -2  -6 -10    1.25    0.16 
   2   6  10    1.23    0.13 
   2   6  10    0.33    0.32 
  -3  -6 -10    6.12    0.31 
  -3  -6 -10    6.42    0.26 
   3   6  10    6.41    0.23 
   3   6  10    4.78    0.39 
  -4  -6 -10    1.47    0.32 
   4   6  10    0.91    0.34 
   4   6  10    1.89    0.12 
  -5  -6 -10    3.64    0.39 
   5   6  10    2.76    0.42 
  -6  -6 -10    0.66    0.31 
   6   6  10    0.39    0.46 
  -7  -6 -10   -0.08    0.34 
   7   6  10    0.35    0.52 
   2  -7 -10    0.38    0.38 
  -2   7  10    0.36    0.39 
  -2   7  10    0.22    0.24 
   1  -7 -10   -0.26    0.36 
  -1   7  10    0.11    0.21 
  -1   7  10   -0.27    0.25 
   0   7  10   -0.10    0.20 
   0   7  10   -0.14    0.36 
  -1  -7 -10    2.16    0.35 
   1   7  10    1.70    0.25 
   1   7  10    2.10    0.18 
  -2  -7 -10    1.06    0.32 
  -2  -7 -10    0.90    0.14 
   2   7  10    1.21    0.34 
  -3  -7 -10    4.00    0.33 
  -3  -7 -10    4.03    0.19 
   3   7  10    3.22    0.36 
  -4  -7 -10    7.99    0.39 
   4   7  10    5.70    0.39 
  -5  -7 -10    1.20    0.29 
   5   7  10    1.09    0.37 
  -6  -7 -10    8.64    0.49 
   6   7  10    7.62    0.49 
   1  -8 -10   -0.28    0.39 
  -1   8  10   -0.15    0.33 
   0  -8 -10    0.05    0.37 
   0   8  10   -0.22    0.39 
  -1  -8 -10    2.54    0.31 
   1   8  10    1.65    0.40 
  -2  -8 -10    5.63    0.41 
   2   8  10    4.85    0.39 
  -3  -8 -10    0.29    0.34 
   3   8  10   -0.36    0.32 
  -4  -8 -10    4.14    0.30 
   4   8  10    3.25    0.29 
  -5  -8 -10    0.66    0.39 
   5   8  10    0.80    0.39 
  -6  -8 -10    0.44    0.48 
   6   8  10    0.69    0.58 
   1   9  10    1.47    0.45 
  -2  -9 -10    0.81    0.67 
   2   9  10    0.38    0.41 
  -3  -9 -10    1.08    0.31 
   3   9  10    0.78    0.36 
   4   9  10    0.33    0.36 
   3   8 -11    0.20    0.25 
   2   8 -11    0.18    0.24 
   0  -8  11    1.26    0.50 
   4   7 -11    0.01    0.27 
  -4  -7  11   -0.23    0.28 
  -4  -7  11    0.11    0.27 
   3   7 -11    0.67    0.25 
  -3  -7  11    0.61    0.21 
   2   7 -11    1.51    0.23 
   2   7 -11    0.92    0.27 
   2   7 -11    1.54    0.40 
  -2  -7  11    1.47    0.21 
   1   7 -11    0.20    0.42 
   1   7 -11   -0.11    0.25 
  -1  -7  11    0.15    0.27 
  -1  -7  11    0.67    0.27 
   0   7 -11    1.04    0.38 
   0   7 -11    1.10    0.29 
   0  -7  11    1.26    0.34 
   0  -7  11    1.49    0.30 
  -1   7 -11    0.15    0.38 
  -1   7 -11    0.36    0.29 
   1  -7  11    0.49    0.29 
   1  -7  11    0.94    0.42 
   2  -7  11    0.93    0.67 
   5   6 -11    0.97    0.28 
  -5  -6  11    1.49    0.28 
  -5  -6  11    1.24    0.26 
   4   6 -11    2.38    0.23 
  -4  -6  11    2.98    0.28 
  -4  -6  11    2.48    0.28 
   3   6 -11    0.55    0.17 
  -3  -6  11    0.53    0.22 
   2   6 -11    2.96    0.39 
   2   6 -11    3.52    0.29 
   2   6 -11    3.08    0.26 
  -2  -6  11    3.59    0.23 
   1   6 -11    0.66    0.35 
   1   6 -11    0.77    0.24 
  -1  -6  11    0.94    0.25 
  -1  -6  11    0.99    0.27 
   0   6 -11    1.46    0.25 
   0   6 -11    1.45    0.34 
   0  -6  11    1.81    0.22 
   0  -6  11    1.60    0.31 
  -1   6 -11    1.96    0.34 
  -1   6 -11    2.32    0.27 
   1  -6  11    2.76    0.30 
   1  -6  11    2.82    0.42 
  -2   6 -11    1.16    0.38 
  -2   6 -11    1.55    0.28 
   2  -6  11    1.54    0.42 
   2  -6  11    1.21    0.29 
  -3   6 -11    0.28    0.44 
  -3   6 -11    0.07    0.24 
   3  -6  11   -0.01    0.59 
   3  -6  11    0.41    0.26 
   5   5 -11    1.05    0.26 
  -5  -5  11    1.06    0.23 
  -5  -5  11    1.27    0.32 
   4   5 -11    1.41    0.26 
  -4  -5  11    1.34    0.24 
  -4  -5  11    1.58    0.23 
   3   5 -11    1.27    0.24 
  -3  -5  11    0.24    0.22 
  -3  -5  11    0.95    0.23 
   2   5 -11    1.47    0.25 
   2   5 -11    1.90    0.22 
  -2  -5  11    1.37    0.23 
  -2  -5  11    1.29    0.10 
   1   5 -11    8.40    0.33 
   1   5 -11    7.74    0.37 
  -1  -5  11    7.13    0.30 
  -1  -5  11    8.98    0.33 
   0   5 -11    7.85    0.41 
   0   5 -11    9.49    0.38 
   0  -5  11    8.47    0.38 
   0  -5  11    9.65    0.39 
  -1   5 -11    3.46    0.29 
  -1   5 -11    3.53    0.25 
   1  -5  11    3.61    0.36 
   1  -5  11    3.74    0.27 
  -2   5 -11    1.62    0.24 
  -2   5 -11    0.84    0.32 
   2  -5  11    1.45    0.42 
   2  -5  11    1.20    0.20 
  -3   5 -11    0.33    0.35 
  -3   5 -11    0.52    0.22 
   3  -5  11    0.10    0.53 
   3  -5  11    0.19    0.28 
  -4   5 -11    0.19    0.37 
  -4   5 -11    0.55    0.24 
   4  -5  11   -0.05    0.30 
   4  -5  11    0.98    0.66 
   6   4 -11    0.73    0.30 
  -6  -4  11    0.16    0.25 
   5   4 -11    2.10    0.29 
  -5  -4  11    2.26    0.25 
   4   4 -11    1.59    0.21 
  -4  -4  11    1.60    0.20 
  -4  -4  11    1.40    0.23 
   3   4 -11    3.62    0.27 
   3   4 -11    3.92    0.25 
  -3  -4  11    4.31    0.24 
  -3  -4  11    3.56    0.25 
   2   4 -11    9.75    0.47 
   2   4 -11    9.49    0.45 
  -2  -4  11   10.14    0.45 
   1   4 -11   10.11    0.33 
   1   4 -11    9.52    0.29 
   1   4 -11    9.29    0.32 
  -1  -4  11   10.60    0.29 
  -1  -4  11    8.83    0.30 
  -1  -4  11   11.00    0.30 
   0   4 -11    4.93    0.31 
   0   4 -11    4.22    0.34 
   0   4 -11    5.26    0.28 
   0  -4  11    5.73    0.30 
   0  -4  11    4.55    0.30 
  -1   4 -11   -0.01    0.27 
  -1   4 -11   -0.28    0.20 
  -1   4 -11    0.12    0.25 
   1  -4  11    0.23    0.22 
   1  -4  11    0.14    0.28 
  -2   4 -11    0.05    0.20 
  -2   4 -11    0.19    0.29 
  -2   4 -11    0.32    0.27 
   2  -4  11   -0.10    0.17 
   2  -4  11    0.16    0.37 
  -3   4 -11    3.00    0.40 
  -3   4 -11    2.90    0.22 
  -3   4 -11    2.54    0.31 
   3  -4  11    2.92    0.50 
   3  -4  11    2.35    0.19 
  -4   4 -11   -0.35    0.35 
  -4   4 -11   -0.02    0.50 
  -4   4 -11    0.55    0.24 
   4  -4  11   -0.15    0.61 
   4  -4  11   -0.28    0.27 
  -5   4 -11    2.21    0.57 
  -5   4 -11    2.63    0.38 
   5  -4  11    2.57    0.97 
   5  -4  11    1.33    0.30 
   6   3 -11    0.02    0.27 
  -6  -3  11    0.16    0.25 
   5   3 -11    1.67    0.34 
   5   3 -11    1.37    0.20 
  -5  -3  11    1.81    0.25 
   4   3 -11    5.22    0.33 
   4   3 -11    4.95    0.31 
  -4  -3  11    4.95    0.24 
  -4  -3  11    5.11    0.24 
   3   3 -11    0.43    0.18 
   3   3 -11    0.49    0.25 
   3   3 -11    0.40    0.23 
  -3  -3  11    0.64    0.18 
  -3  -3  11    0.05    0.13 
  -3  -3  11    0.28    0.20 
   2   3 -11    3.48    0.24 
   2   3 -11    2.86    0.14 
   2   3 -11    3.52    0.19 
   2   3 -11    4.15    0.24 
  -2  -3  11    2.94    0.19 
  -2  -3  11    4.50    0.19 
  -2  -3  11    3.04    0.14 
   1   3 -11    0.65    0.21 
   1   3 -11    0.47    0.16 
   1   3 -11    0.03    0.23 
   1   3 -11    0.62    0.16 
  -1  -3  11    0.73    0.16 
  -1  -3  11    0.64    0.18 
  -1  -3  11    0.16    0.21 
  -1  -3  11    0.52    0.22 
   0   3 -11   -0.12    0.20 
   0   3 -11    0.14    0.23 
   0   3 -11    0.38    0.19 
   0  -3  11   -0.22    0.24 
   0  -3  11    0.02    0.18 
   0  -3  11    0.15    0.23 
  -1   3 -11    0.59    0.25 
  -1   3 -11    0.73    0.21 
  -1   3 -11    1.07    0.25 
   1  -3  11    0.96    0.30 
   1  -3  11    1.09    0.21 
   1  -3  11    0.20    0.25 
  -2   3 -11    4.79    0.21 
  -2   3 -11    4.98    0.26 
  -2   3 -11    5.65    0.33 
   2  -3  11    4.89    0.30 
   2  -3  11    5.24    0.24 
   2  -3  11    5.30    0.36 
  -3   3 -11    2.55    0.23 
  -3   3 -11    1.88    0.29 
  -3   3 -11    2.59    0.36 
   3  -3  11    2.29    0.46 
   3  -3  11    2.01    0.25 
  -4   3 -11    7.52    0.36 
  -4   3 -11    8.27    0.48 
   4  -3  11    7.15    0.27 
   4  -3  11    8.28    0.61 
  -5   3 -11    0.05    0.31 
  -5   3 -11   -0.11    0.56 
   5  -3  11    0.17    0.52 
   5  -3  11   -0.14    0.29 
  -6   3 -11    2.12    0.67 
  -6   3 -11    2.48    0.40 
   6   2 -11    0.63    0.26 
  -6  -2  11    0.24    0.26 
  -6  -2  11    0.02    0.36 
   5   2 -11    0.11    0.27 
   5   2 -11   -0.31    0.33 
  -5  -2  11    0.72    0.18 
  -5  -2  11   -0.03    0.23 
   4   2 -11    1.88    0.29 
   4   2 -11    1.65    0.19 
  -4  -2  11    1.76    0.22 
  -4  -2  11    1.56    0.21 
   3   2 -11    0.83    0.24 
   3   2 -11    1.10    0.22 
   3   2 -11    0.63    0.24 
   3   2 -11    0.64    0.17 
  -3  -2  11    0.75    0.14 
  -3  -2  11    0.62    0.15 
  -3  -2  11    0.79    0.18 
   2   2 -11    7.26    0.30 
   2   2 -11    7.25    0.26 
   2   2 -11    7.01    0.27 
   2   2 -11    6.27    0.26 
  -2  -2  11    6.83    0.24 
  -2  -2  11    6.37    0.29 
  -2  -2  11    6.93    0.23 
   1   2 -11    1.11    0.13 
   1   2 -11    1.14    0.37 
   1   2 -11    1.29    0.16 
   1   2 -11    1.36    0.16 
   1   2 -11    0.98    0.12 
  -1  -2  11    1.64    0.15 
  -1  -2  11    0.98    0.21 
  -1  -2  11    1.26    0.26 
   0   2 -11   13.20    0.40 
   0   2 -11   12.74    0.44 
   0   2 -11   12.86    0.44 
   0  -2  11   13.49    0.42 
  -1   2 -11    2.52    0.23 
  -1   2 -11    2.95    0.11 
  -1   2 -11    3.02    0.20 
  -1   2 -11    2.90    0.23 
   1  -2  11    3.04    0.20 
   1  -2  11    2.64    0.24 
   1  -2  11    2.72    0.27 
  -2   2 -11   13.50    0.39 
  -2   2 -11   13.86    0.38 
  -2   2 -11   14.33    0.44 
   2  -2  11   13.26    0.45
[truncated: 84,690 more chars]
